# Supplementary material for: Age-Dependent Serum Volatilomics of Milk and Yogurt Intake: A Randomized Crossover Study in Healthy Young and Older Men
Source: J Proteome Res. 2023 Mar 24;22(4):1201–12. doi: 10.1021/acs.jproteome.2c00674 (PMC10088043; doi:10.1021/acs.jproteome.2c00674)
Supplement: Supplementary file 3 — pr2c00674_si_003.xlsx [file pr2c00674_si_003.xlsx]

## Sheet: Table_S3
LOESS	Nr	Type	Batch	Name	ID	Subject	Visit	tTime	Time	Product	Age	Code_1	Code_2	Code_3	2-methylbutanal	2-methyl-2-butenal	3,5-dimethyloctan-2-one	SM4	3-methyl-2-(5H)-Furanone	2-coumaranone	phenol	p-cresol	acetic acid	2-methylbutanoic acid	3-methylbutanoic acid	cis-2-methyl-2-butenoic acid	3-methyl-2-butenoic acid	trans-2-methyl-2-butenoic acid	octanoic acid	nonanoic acid	decanoic acid	trans-4-octene	trans-2-octene	3-octene	SM21
2	1	Sample	1	01V5T000y	AG08	8	5	T000	0	Y	OA	OA_Y	Y_0	8_Y_0	0.408396	0.442976	0.376659	0.556589	0.715327	0.548144	0.316492	0.381769	0.900338	0.575839	0.593589	0.5749	0.442664	0.519235	0.272556	0.485992	0.478243	0.669438	0.603219	0.662841	0.637789
3	2	Sample	1	02V4T000m	AJ06	6	4	T000	0	M	OA	OA_M	M_0	6_M_0	0.424554	0.488089	0.214804	0.672115	0.680769	0.933145	0.605448	0.286986	0.699887	0.538164	0.620261	0.604109	0.52292	0.572505	0.225607	0.39389	0.258988	0.472853	0.379382	0.427464	0.703512
4	3	Sample	1	06V5T060y	SP02	2	5	T060	1	Y	YA	YA_Y	Y_01	2_Y_01	0.988644	1.07537	0.742069	0.858553	1.28264	0.875145	0.419476	0.268573	0.804362	1.02245	1.16994	0.992976	0.960167	1.04045	0.814823	0.723438	0.416095	1.02915	1.06804	1.05949	1.11887
5	4	Sample	1	04V2T000	CB10	10	2	T-30	-1	I	YA	YA_I	I_2	10_I_2	0.65645	0.645033	0.330867	0.850478	0.810078	1.66566	0.635414	0.263288	0.799713	0.744842	0.816004	0.715802	0.785444	0.677353	0.286876	0.468066	0.270609	1.32347	1.33894	1.26355	0.762333
6	5	Sample	1	06V4T24hm	SP02	2	4	T24h	24	M	YA	YA_M	M_24	2_M_24	0.464265	0.441031	0.210998	1.00169	0.693118	1.44818	0.410601	0.848273	0.798174	0.554036	0.548454	0.433487	0.455663	0.478799	0.260054	0.653204	0.225838	1.61756	1.57698	1.53836	0.631434
7	6	Sample	1	05V4T120y	EA09	9	4	T120	2	Y	YA	YA_Y	Y_02	9_Y_02	0.751782	0.738	1.15603	0.871513	0.749496	0.783235	0.877682	0.322221	0.733505	0.85195	0.813517	0.70036	0.759929	0.713821	0.855995	0.730483	0.63142	0.883002	0.802196	0.850302	0.862012
8	7	Sample	1	02V4T120m	AJ06	6	4	T120	2	M	OA	OA_M	M_02	6_M_02	0.836483	0.747231	1.3616	1.07999	0.739017	0.719922	0.647534	0.284331	0.705995	0.748091	0.822251	0.773971	0.749652	0.757604	0.867424	0.933694	0.90919	0.743473	0.688534	0.730287	0.803969
9	8	Sample	1	06V1T000	SP02	2	1	T-30	-1	I	YA	YA_I	I_1	2_I_1	0.892589	1.00544	0.304874	1.17567	1.15199	0.810131	0.482703	0.517521	0.83867	0.958982	0.981402	0.912295	0.966204	0.947909	0.576789	1.0635	0.932527	0.883633	0.752041	0.795256	1.12706
10	9	Sample	1	06V2T000	SP02	2	2	T-30	-1	I	YA	YA_I	I_2	2_I_2	0.763216	0.740887	0.34423	1.05271	1.0225	0.929926	0.746255	0.819555	1.15728	0.83122	0.858201	0.747987	0.778298	0.775214	0.358552	0.748977	0.54931	2.30923	2.22477	2.14398	0.930773
11	10	Sample	1	05V4T015y	EA09	9	4	T015	0.25	Y	YA	YA_Y	Y_0.25	9_Y_0.25	0.914812	0.976173	0.356217	0.958755	0.884968	0.802037	0.934149	0.45224	0.864484	1.09293	0.967228	0.903729	0.987325	0.918341	1.21556	0.974847	0.66826	1.148	1.1319	1.07297	1.05576
13	11	Sample	1	04V5T015y	CB10	10	5	T015	0.25	Y	YA	YA_Y	Y_0.25	10_Y_0.25	0.771031	0.762723	0.44195	1.2433	0.807661	1.42432	0.527843	0.411235	0.656126	0.742809	0.785834	0.764513	0.796918	0.807998	0.833452	0.948189	0.791758	0.593615	0.68338	0.712593	0.864031
14	12	Sample	1	01V4T030m	AG08	8	4	T030	0.5	M	OA	OA_M	M_0.5	8_M_0.5	1.32205	1.35355	2.51016	1.16858	1.23443	1.14711	0.513133	0.818978	1.0997	1.28187	1.43881	1.33871	1.33963	1.38363	1.46453	1.3199	0.942311	1.20091	1.36956	1.31444	1.22134
15	13	Sample	1	05V4T090y	EA09	9	4	T090	1.5	Y	YA	YA_Y	Y_01.5	9_Y_01.5	1.4665	1.27451	1.24311	0.786124	0.830019	0.795278	0.940348	0.37476	0.864008	1.15186	1.05975	0.931309	1.11219	1.00584	1.16963	0.771031	0.903438	0.732209	0.730561	0.804488	1.03955
16	14	Sample	1	02V3T000	AJ06	6	3	T-30	-1	I	OA	OA_I	I_3	6_I_3	1.52072	1.31854	0.221469	1.14074	1.15032	0.91231	0.710657	0.0948151	1.10414	1.089	1.11162	0.931237	1.23999	1.00882	0.831569	1.08578	1.20476	1.87847	2.00935	1.95526	1.09763
17	15	Sample	1	05V4T180y	EA09	9	4	T180	3	Y	YA	YA_Y	Y_03	9_Y_03	0.905371	0.77537	0.88814	1.64789	0.685552	1.06322	1.17033	0.303607	0.847235	0.980258	0.860062	0.729568	0.93793	0.794587	0.86794	1.36034	0.890917	0.692253	0.706274	0.744263	0.914004
18	16	Sample	1	02V5T015y	AJ06	6	5	T015	0.25	Y	OA	OA_Y	Y_0.25	6_Y_0.25	1.15955	1.14552	0.330207	1.42883	1.07084	1.2531	1.11572	0.143562	1.04143	1.00045	0.999194	1.01962	0.995902	1.10699	1.61512	1.85705	1.17738	0.431407	0.312594	0.389331	1.11795
19	17	Sample	1	06V4T120m	SP02	2	4	T120	2	M	YA	YA_M	M_02	2_M_02	1.19503	1.14207	1.31497	1.42214	1.21437	1.15364	0.547521	0.741491	1.0646	1.22185	1.16017	1.13062	1.2704	1.26131	1.41932	1.4059	1.35223	1.30849	1.19956	1.20386	1.28124
20	18	Sample	1	06V4T360m	SP02	2	4	T360	6	M	YA	YA_M	M_06	2_M_06	1.07237	0.894397	0.727565	1.17388	0.964037	1.2554	0.370176	0.384222	0.855113	0.992728	1.00165	0.847064	1.01959	0.948268	0.724488	0.975632	1.10806	0.979876	0.84659	0.902869	1.02119
21	19	Sample	1	06V5T180y	SP02	2	5	T180	3	Y	YA	YA_Y	Y_03	2_Y_03	0.494445	0.479933	0.640817	0.86792	0.603871	0.76862	0.50961	0.8818	0.93549	0.718628	0.706417	0.58949	0.689247	0.629891	0.511706	0.620588	0.606673	0.748529	0.672967	0.551025	0.73672
22	20	Sample	1	05V4T030y	EA09	9	4	T030	0.5	Y	YA	YA_Y	Y_0.5	9_Y_0.5	1.26081	1.17541	0.943521	0.809965	0.878023	0.988044	1.01167	0.498786	0.874258	1.14466	1.00253	0.995147	1.08626	1.0653	1.46921	1.17024	1.03197	0.921746	0.917378	0.902029	1.13379
24	21	Sample	1	01V4T015m	AG08	8	4	T015	0.25	M	OA	OA_M	M_0.25	8_M_0.25	1.38554	1.28965	0.747161	1.5172	1.19722	1.42476	0.0459887	0.539376	1.22974	1.23388	1.26212	1.20913	1.33104	1.27673	3.3781	1.3568	1.14696	1.65627	1.58139	1.56296	1.16701
25	23	Sample	1	01V4T000m	AG08	8	4	T000	0	M	OA	OA_M	M_0	8_M_0	0.854975	0.785549	0.402341	1.30163	0.902171	1.24046	0.0321916	0.934134	1.06544	0.885154	0.821767	0.847691	0.822105	0.865705	1.14938	0.901016	1.3496	1.46816	1.32868	1.23958	0.860096
26	24	Sample	1	05V5T000m	EA09	9	5	T000	0	M	YA	YA_M	M_0	9_M_0	0.903895	0.961981	0.303204	1.01298	0.897985	1.00722	0.646626	1.11326	1.09761	1.03152	0.926949	0.898541	0.876157	0.897992	0.425476	0.539875	0.610347	0.26279	0.188347	0.265519	1.05438
27	25	Sample	1	05V5T090m	EA09	9	5	T090	1.5	M	YA	YA_M	M_01.5	9_M_01.5	0.844106	0.891481	1.36271	0.822349	0.82987	0.822198	0.0510167	0.992338	0.826626	1.03092	0.899164	0.81666	0.871898	0.868599	1.01904	0.575542	0.795181	0.950635	0.841058	0.821111	0.904033
28	26	Sample	1	04V4T090m	CB10	10	4	T090	1.5	M	YA	YA_M	M_01.5	10_M_01.5	1.11238	1.1207	2.16048	0.985737	1.05218	1.07669	0.56772	0.369905	0.953734	1.01719	0.950895	1.04521	1.05413	1.08571	1.0833	0.655594	1.08239	1.08418	1.14975	1.04881	1.02731
29	27	Sample	1	03V5T360m	MA05	5	5	T360	6	M	OA	OA_M	M_06	5_M_06	1.23186	1.13239	1.53804	1.52076	1.10494	1.26794	0.911976	0.684936	0.831549	0.996772	0.977973	0.923236	1.0592	1.01343	0.878899	1.03594	1.33576	1.0588	1.05703	1.12453	0.989129
30	28	Sample	1	04V5T120y	CB10	10	5	T120	2	Y	YA	YA_Y	Y_02	10_Y_02	0.882477	0.904979	2.63141	0.991941	0.85416	0.942129	0.487337	0.435753	0.823022	0.953148	0.933854	0.925477	1.14622	1.01679	1.31443	0.907816	1.11936	0.602659	0.563303	0.603942	0.898982
31	29	Sample	1	03V1T000	MA05	5	1	T-30	-1	I	OA	OA_I	I_1	5_I_1	1.68199	1.66412	0.453896	1.67359	1.25277	1.04614	0.54634	1.30854	0.696923	1.16025	1.19023	1.09662	1.3678	1.18361	0.846329	1.25375	1.42487	0.794351	0.682928	0.749384	1.13842
32	30	Sample	1	05V5T180m	EA09	9	5	T180	3	M	YA	YA_M	M_03	9_M_03	0.487372	1.07812	1.21105	1.63183	0.592806	0.616981	0.575079	0.902068	1.04761	0.901762	0.814722	0.717545	0.778238	0.681373	0.557758	0.729066	0.77057	1.17256	1.0264	1.03551	0.775523
33	31	Sample	1	01V4T240m	AG08	8	4	T240	4	M	OA	OA_M	M_04	8_M_04	0.970463	0.907166	4.27923	1.98472	1.09607	1.56431	0.612124	0.992788	1.48627	1.07089	1.00464	1.21148	1.07308	1.2204	1.20792	1.58067	1.2809	2.66315	2.30978	2.29461	1.11631
36	32	Sample	1	02V5T060y	AJ06	6	5	T060	1	Y	OA	OA_Y	Y_01	6_Y_01	0.97984	0.880869	1.63617	1.02177	1.02115	1.01483	0.954581	0.14231	1.30375	0.956317	0.932842	1.11914	0.945599	1.02708	1.32296	1.03471	0.780067	0.630802	0.394249	0.585118	1.0873
37	33	Sample	1	04V4T120m	CB10	10	4	T120	2	M	YA	YA_M	M_02	10_M_02	0.617341	0.600254	1.44047	1.12086	0.8618	1.42837	0.654513	0.382384	1.22391	0.778693	0.737815	0.856885	0.776296	0.871159	0.883678	0.771566	0.701153	0.926057	0.934879	0.978377	0.864676
38	34	Sample	1	05V5T060m	EA09	9	5	T060	1	M	YA	YA_M	M_01	9_M_01	0.835392	0.883876	1.25924	0.892752	0.923283	0.789102	0.53387	0.788389	1.07436	1.19034	0.999159	0.98441	0.918551	1.00222	0.805371	0.791524	0.705353	0.89001	0.781148	0.786946	1.03065
39	35	Sample	1	01V5T060y	AG08	8	5	T060	1	Y	OA	OA_Y	Y_01	8_Y_01	1.1317	1.15998	1.92449	1.23398	1.2855	0.860008	0.372433	0.25548	1.45172	1.29386	1.26745	1.28966	1.2106	1.30286	1.77011	1.24262	1.12854	0.601651	0.484426	0.582681	1.25877
40	36	Sample	1	04V5T180y	CB10	10	5	T180	3	Y	YA	YA_Y	Y_03	10_Y_03	0.585849	0.532324	1.67709	0.811591	0.715165	1.12331	0.516596	0.56908	1.17132	0.758935	0.727002	0.706527	0.739507	0.710206	0.85973	0.649582	0.759	0.404432	0.244783	0.380396	0.776161
41	38	Sample	1	02V5T240y	AJ06	6	5	T240	4	Y	OA	OA_Y	Y_04	6_Y_04	0.548882	0.475394	1.02178	0.948778	0.737838	1.15633	2.102	0.170715	1.34229	0.693629	0.679794	0.642712	0.664374	0.656574	0.806617	0.62965	0.908895	0.543309	0.319158	0.502204	0.736739
42	39	Sample	1	02V4T180m	AJ06	6	4	T180	3	M	OA	OA_M	M_03	6_M_03	0.493925	0.445991	1.31909	1.24782	0.635281	1.01906	0.738394	0.202936	1.08943	0.792658	0.721424	0.685089	0.705806	0.699478	1.27651	1.19316	1.30762	0.491128	0.405206	0.459737	0.758821
43	40	Sample	1	02V4T_30minm	AJ06	6	4	T-30	-1	M	OA	OA_M	M_-0.5	6_M_-30	0.595557	0.590311	0.379	0.948632	0.820117	1.04153	0.0507503	0.190678	1.29458	0.757355	0.715895	0.785138	0.749576	0.770687	0.576037	0.880585	1.13266	0.20443	0.137641	0.203094	0.838931
44	41	Sample	1	03V3T000	MA05	5	3	T-30	-1	I	OA	OA_I	I_3	5_I_3	0.589831	0.520548	0.23203	1.40617	0.809477	1.1099	1.27082	0.28371	1.10331	0.707491	0.652453	0.649412	0.774504	0.724217	0.574982	1.38071	0.88571	0.948241	0.656781	0.897734	0.687627
45	42	Sample	1	01V4T090m	AG08	8	4	T090	1.5	M	OA	OA_M	M_01.5	8_M_01.5	0.914442	0.900058	2.34965	1.3271	1.13372	1.33067	0.399659	0.314201	1.34253	1.01681	1.00502	1.09574	1.02554	1.11262	1.3167	1.38057	1.01322	1.00321	0.928053	0.930455	0.97947
47	43	Sample	1	06V4T000m	SP02	2	4	T000	0	M	YA	YA_M	M_0	2_M_0	0.925731	0.842629	0.449643	1.66684	1.22288	1.57137	0.544093	0.904697	1.29253	1.03499	0.925774	0.95932	1.05034	1.06918	0.824625	2.08136	1.10858	0.923827	0.743519	0.827175	1.0538
48	44	Sample	1	06V5T090y	SP02	2	5	T090	1.5	Y	YA	YA_Y	Y_01.5	2_Y_01.5	0.797589	0.71095	0.806981	1.56489	1.0524	1.3418	0.470031	0.400636	1.20152	1.0269	0.935725	0.990489	1.10231	1.13812	0.995842	1.59584	0.677691	1.00525	0.890612	0.90302	1.02029
49	46	Sample	1	05V5T030m	EA09	9	5	T030	0.5	M	YA	YA_M	M_0.5	9_M_0.5	1.52284	1.29839	0.780443	0.998882	1.2806	1.22553	0.555066	0.676206	1.33745	1.52317	1.38485	1.47814	1.50248	1.45775	2.04383	1.37003	1.21656	1.54957	1.46363	1.34054	1.27667
50	47	Sample	1	06V5T120y	SP02	2	5	T120	2	Y	YA	YA_Y	Y_02	2_Y_02	0.665495	0.558198	0.837547	1.13225	0.77697	1.06174	0.412003	0.338007	1.12258	0.826952	0.770266	0.724773	0.897407	0.863533	1.09415	1.05436	1.28939	1.05378	0.920213	0.958976	0.777066
51	48	Sample	1	01V5T015y	AG08	8	5	T015	0.25	Y	OA	OA_Y	Y_0.25	8_Y_0.25	0.849248	0.672201	0.418424	0.990357	1.04432	1.0415	0.369851	0.110933	1.62567	0.987786	0.956526	0.982499	1.04722	1.02285	2.35036	1.23248	1.47522	1.36198	1.25779	1.25534	0.935393
52	49	Sample	1	02V5T_30miny	AJ06	6	5	T-30	-1	Y	OA	OA_Y	Y_-0.5	6_Y_-0.5	0.88446	0.714995	0.186368	1.12695	1.00188	1.61659	0.840199	0.0902461	1.48807	0.845336	0.825598	0.963513	0.861131	0.931418	0.749094	0.664232	0.918515	0.439253	0.32953	0.408034	0.934434
53	50	Sample	1	05V3T000	EA09	9	3	T-30	-1	I	YA	YA_I	I_3	9_I_3	0.956476	0.782116	0.443896	1.09431	0.993251	1.46824	0.709047	0.231938	1.66183	1.02338	0.93016	0.917764	1.02508	0.97605	0.382956	0.606393	0.51776	1.45621	1.45631	1.366	1.04634
54	51	Sample	1	02V5T24hy	AJ06	6	5	T24h	24	Y	OA	OA_Y	Y_24	6_Y_24	1.12082	0.937761	0.299727	1.14882	1.22199	1.66555	1.27195	0.195522	0.957468	0.974525	0.888475	1.06057	1.01571	1.07814	0.43785	0.922556	0.487134	0.403825	0.214175	0.356172	1.03675
55	52	Sample	1	02V5T180y	AJ06	6	5	T180	3	Y	OA	OA_Y	Y_03	6_Y_03	0.794019	0.79632	0.874889	1.5478	0.932835	1.24182	2.05918	0.141408	0.862731	0.945248	0.8554	0.987588	0.921525	0.959511	0.805121	0.817329	0.406608	0.241287	0.112625	0.192137	0.96802
56	53	Sample	1	01V4T180m	AG08	8	4	T180	3	M	OA	OA_M	M_03	8_M_03	0.886495	0.766207	2.79175	1.21174	0.946533	0.948729	0.036642	0.963378	0.930591	1.01219	1.01112	1.00297	0.940227	1.06521	1.64447	1.09603	1.02803	0.768531	0.617215	0.675458	0.980094
58	54	Sample	1	02V4T300m	AJ06	6	4	T300	5	M	OA	OA_M	M_05	6_M_05	0.716336	0.646788	0.950316	1.14263	0.916086	0.840409	0.973357	0.216229	1.05254	0.891548	0.841824	0.857604	0.943425	0.886994	0.737472	0.911937	1.04774	0.824636	0.728716	0.78606	0.875243
59	55	Sample	1	03V5T090m	MA05	5	5	T090	1.5	M	OA	OA_M	M_01.5	5_M_01.5	1.19771	1.02569	1.12511	1.49208	1.4128	1.11195	0.998893	0.577358	1.07201	1.20367	1.10594	1.12209	1.19829	1.19402	1.09443	1.4248	1.30435	1.05066	0.909988	0.95022	1.14813
60	56	Sample	1	05V4T060y	EA09	9	4	T060	1	Y	YA	YA_Y	Y_01	9_Y_01	1.68132	1.51837	0.89643	0.972846	1.27997	1.11457	1.13936	0.398496	1.5247	1.31665	1.19424	1.31042	1.44802	1.25966	1.06695	1.01778	0.91975	0.917073	0.957989	0.925179	1.31102
61	57	Sample	1	04V4T180m	CB10	10	4	T180	3	M	YA	YA_M	M_03	10_M_03	1.117	0.897394	1.56811	1.38614	1.05743	1.56661	0.71977	0.404935	1.33611	0.907682	0.878158	0.984715	1.01024	1.07076	1.2754	0.908232	1.16258	0.953192	1.01067	0.95146	0.942036
62	58	Sample	1	05V5T300m	EA09	9	5	T300	5	M	YA	YA_M	M_05	9_M_05	0.885742	0.716691	0.679694	1.53358	1.07043	1.12185	0.0573135	0.41891	1.04091	1.04684	0.963422	0.869734	1.00091	0.92367	0.870982	1.14613	1.40088	0.39921	0.361262	0.406624	1.10576
63	59	Sample	1	02V5T360y	AJ06	6	5	T360	6	Y	OA	OA_Y	Y_06	6_Y_06	0.900316	0.816547	0.989968	1.4379	1.13062	0.999057	2.07681	0.121662	1.06901	0.973423	0.935025	0.931434	1.00768	0.958732	0.706865	1.15243	1.04751	0.771992	0.756144	0.794146	0.927601
64	60	Sample	1	03V4T300y	MA05	5	4	T300	5	Y	OA	OA_Y	Y_05	5_Y_05	1.20877	0.922382	1.46637	2.06306	1.3133	1.33748	3.22008	1.73741	0.949104	1.09278	1.06174	1.10662	1.25397	1.1842	1.18457	2.24391	1.84268	2.0312	2.17718	1.9853	1.1116
65	61	Sample	1	03V4T090y	MA05	5	4	T090	1.5	Y	OA	OA_Y	Y_01.5	5_Y_01.5	1.48146	1.34781	2.18857	2.10541	1.32518	1.09572	2.3829	1.56041	0.989163	1.28724	1.25096	1.38045	1.34377	1.4389	2.46975	3.00523	2.0526	1.27268	1.12979	1.09373	1.1755
66	62	Sample	1	04V4T030m	CB10	10	4	T030	0.5	M	YA	YA_M	M_0.5	10_M_0.5	1.57887	1.27743	2.373	1.2344	1.28464	1.91711	0.836781	0.52212	1.01966	1.13847	1.07669	1.52132	1.41581	1.56706	1.58968	2.04323	1.81385	1.0766	1.01695	1.01921	1.27776
67	63	Sample	1	02V4T015m	AJ06	6	4	T015	0.25	M	OA	OA_M	M_0.25	6_M_0.25	1.29783	0.991091	0.377078	1.51842	1.01128	1.25716	0.822267	0.26541	0.885425	1.02147	0.932721	1.12078	1.1646	1.23206	2.58109	2.0959	1.94943	1.01213	0.880321	0.880111	1.05525
69	64	Sample	1	06V5T300y	SP02	2	5	T300	5	Y	YA	YA_Y	Y_05	2_Y_05	0.733617	0.592803	0.501668	1.51545	0.939702	1.04864	0.606853	0.558474	1.10001	0.957464	0.88626	0.879098	0.971207	0.980723	0.989699	1.41541	1.66087	1.23445	1.2386	1.20343	0.918821
70	65	Sample	1	01V1T000	AG08	8	1	T-30	-1	I	OA	OA_I	I_1	8_I_1	1.05156	0.865171	1.18123	1.15134	1.18367	1.52685	0.498781	0.835319	1.18403	1.18671	1.09764	1.12691	1.26251	1.19473	0.667468	1.25299	1.38909	1.28887	1.093	1.06592	1.10662
71	66	Sample	1	01V5T360y	AG08	8	5	T360	6	Y	OA	OA_Y	Y_06	8_Y_06	0.788598	0.717242	1.17349	1.36515	0.992693	0.791394	0.438868	0.275932	0.943114	0.926348	0.859775	1.12051	1.1012	1.09398	0.555395	1.25266	0.970731	1.23541	1.2551	1.15453	0.944883
72	68	Sample	1	04V1T000	CB10	10	1	T-30	-1	I	YA	YA_I	I_1	10_I_1	0.671446	0.555173	0.427982	1.12168	0.798566	1.39943	0.499808	1.01142	1.01122	0.787142	0.754417	0.800757	0.815274	0.855843	0.36471	1.10355	0.818918	0.693099	0.705379	0.64899	0.811906
73	69	Sample	1	01V2T000	AG08	8	2	T-30	-1	I	OA	OA_I	I_2	8_I_2	0.854308	0.845754	0.348516	1.17757	1.19976	1.07446	0.404325	0.337322	1.27584	1.12983	1.07938	1.16589	1.33582	1.17193	0.411159	1.19677	0.842195	1.07545	1.06197	1.02482	1.05332
76	70	Sample	1	04V4T240m	CB10	10	4	T240	4	M	YA	YA_M	M_04	10_M_04	0.943764	0.722418	1.48962	0.682813	0.698053	0.808047	0.538324	0.271938	1.07041	0.67166	0.637792	0.669655	0.673681	0.669491	0.657705	0.499414	0.622966	0.898762	0.80947	0.874921	0.817995
77	71	Sample	1	01V4T300m	AG08	8	4	T300	5	M	OA	OA_M	M_05	8_M_05	0.713814	0.559767	1.84765	0.75009	0.698746	0.787467	0.413168	0.287249	1.30365	0.652926	0.631377	0.534086	0.6088	0.557769	0.632909	0.622392	0.949404	1.7726	1.7247	1.50508	0.693961
80	73	Sample	1	01V5T240y	AG08	8	5	T240	4	Y	OA	OA_Y	Y_04	8_Y_04	0.551877	0.534759	1.78146	0.608799	0.566254	0.585228	0.329751	0.116247	0.803104	0.559112	0.526552	0.443016	0.453027	0.471427	0.676068	0.619848	0.818285	0.590953	0.50946	0.553906	0.564311
81	74	Sample	1	02V4T030m	AJ06	6	4	T030	0.5	M	OA	OA_M	M_0.5	6_M_0.5	1.40276	1.41161	1.37626	0.947809	1.07979	0.976504	0.0326069	0.120166	0.923517	0.945952	0.887267	0.87832	0.882959	0.886975	3.5051	1.25768	1.95152	0.931957	0.764059	0.80889	1.0224
82	75	Sample	1	02V5T000y	AJ06	6	5	T000	0	Y	OA	OA_Y	Y_0	6_Y_0	1.02376	1.02997	0.406831	1.04034	1.00982	1.21455	0.70715	0.0514591	1.05494	0.89602	0.814273	0.929824	0.93101	0.939383	1.12951	1.02914	1.51356	0.672529	0.625711	0.675191	1.00535
83	76	Sample	1	06V5T000y	SP02	2	5	T000	0	Y	YA	YA_Y	Y_0	2_Y_0	0.746837	0.727188	0.225694	0.976961	0.887379	1.20691	0.434799	0.147301	1.09869	0.926691	0.873769	0.830109	0.870131	0.940403	0.740282	1.35994	0.991123	1.29479	1.30059	1.29091	0.891214
84	77	Sample	1	01V5T180y	AG08	8	5	T180	3	Y	OA	OA_Y	Y_03	8_Y_03	0.59357	0.796198	1.75611	0.738306	0.596315	0.483311	0.270926	0.156179	0.845706	0.677906	0.655627	0.584038	0.632887	0.613509	0.721741	0.725065	0.635621	0.205495	0.10285	0.231107	0.745161
85	78	Sample	1	03V5T240m	MA05	5	5	T240	4	M	OA	OA_M	M_04	5_M_04	0.539278	0.713808	1.55639	0.613685	0.564243	0.545436	1.26094	1.32982	0.943628	0.635085	0.613205	0.569727	0.612044	0.620184	0.934869	0.744007	1.17276	0.628513	0.614882	0.614391	0.641587
86	79	Sample	1	03V5T000m	MA05	5	5	T000	0	M	OA	OA_M	M_0	5_M_0	0.895937	0.837256	0.460213	0.874378	1.04541	1.16634	0.639292	0.544521	1.24462	0.989953	0.949551	0.898054	1.08729	0.976105	0.808138	1.21168	2.26355	1.25768	1.22186	1.2025	1.01056
88	80	Sample	1	04V4T300m	CB10	10	4	T300	5	M	YA	YA_M	M_05	10_M_05	0.792115	0.783048	1.54412	0.882873	0.810504	0.760969	0.432284	0.16662	0.786091	0.815249	0.794774	0.816002	0.786469	0.83677	0.591789	0.844644	1.00361	0.824974	0.851782	0.861842	0.824413
89	81	Sample	1	03V5T060m	MA05	5	5	T060	1	M	OA	OA_M	M_01	5_M_01	1.56713	1.36782	2.40799	0.939945	1.45281	0.942112	0.594145	0.280474	1.00765	1.2778	1.22123	1.12903	1.25242	1.28094	1.33986	1.96344	1.62022	1.71894	1.63525	1.60646	1.29495
90	82	Sample	1	01V4T120m	AG08	8	4	T120	2	M	OA	OA_M	M_02	8_M_02	1.00274	0.981037	3.41897	1.02107	0.888993	0.904017	0.355529	0.329005	0.930563	0.893077	0.885225	0.874685	0.865396	0.919569	2.42516	1.27977	1.34711	1.13326	1.15174	1.09949	0.893889
91	83	Sample	1	02V4T060m	AJ06	6	4	T060	1	M	OA	OA_M	M_01	6_M_01	1.28637	1.40705	1.30296	0.622215	0.957746	1.02523	0.41213	0.0948927	0.857697	0.89661	0.923648	1.00889	0.948242	1.01045	1.4842	1.36921	1.61388	0.439033	0.377726	0.449339	1.02831
92	84	Sample	1	03V4T24hy	MA05	5	4	T24h	24	Y	OA	OA_Y	Y_24	5_Y_24	0.771411	0.780973	0.364852	0.890352	1.01876	1.37647	2.05183	1.40171	0.859021	0.880943	0.874451	0.83792	0.994369	0.946602	0.879738	1.87683	1.42912	0.961154	0.780437	0.812044	0.918409
93	85	Sample	1	05V5T24hm	EA09	9	5	T24h	24	M	YA	YA_M	M_24	9_M_24	0.826611	0.861328	0.432307	1.00081	1.03934	1.21264	0.602978	0.434202	0.618969	0.892433	0.916237	0.92114	0.909332	0.989617	0.614549	1.98355	0.835825	1.07151	1.11664	1.11218	1.06112
94	86	Sample	1	02V4T360m	AJ06	6	4	T360	6	M	OA	OA_M	M_06	6_M_06	0.710738	0.82474	0.813201	0.937082	0.68718	0.779077	0.879888	0.0987247	0.716141	0.693006	0.72363	0.613952	0.728324	0.708972	0.581998	1.77557	0.741992	0.618637	0.551067	0.585036	0.711998
95	87	Sample	1	03V2T000	MA05	5	2	T-30	-1	I	OA	OA_I	I_2	5_I_2	1.3511	1.357	0.611239	1.55034	1.24484	1.39553	2.04709	0.624577	0.79185	1.17424	1.03784	0.902985	1.00084	1.05295	1.11055	3.37092	1.61056	2.13246	2.24027	2.26326	1.09061
96	88	Sample	1	03V4T015y	MA05	5	4	T015	0.25	Y	OA	OA_Y	Y_0.25	5_Y_0.25	1.22448	1.13687	0.38732	1.37437	1.13059	1.22606	0.723915	0.298452	0.871386	1.11336	1.1568	1.08731	1.19174	1.22792	4.33909	3.66139	1.59938	1.32546	1.2185	1.23397	1.19663
97	89	Sample	1	06V4T300m	SP02	2	4	T300	5	M	YA	YA_M	M_05	2_M_05	0.867719	0.76849	0.728375	1.00354	0.931315	0.826781	0.362037	0.385575	1.0125	0.975381	1.01964	0.877284	0.967931	0.946074	1.36104	2.20946	1.51098	1.62969	1.43833	1.52831	0.987636
99	90	Sample	1	03V5T120m	MA05	5	5	T120	2	M	OA	OA_M	M_02	5_M_02	0.873013	0.908794	1.29401	0.97045	1.02721	1.00202	1.47949	1.48605	1.00569	0.94857	1.00158	0.876784	0.852856	0.918235	1.58979	1.62785	1.59474	0.89572	0.722638	0.810876	0.996949
100	91	Sample	1	03V5T24hm	MA05	5	5	T24h	24	M	OA	OA_M	M_24	5_M_24	0.947531	0.865129	0.267231	1.51077	1.1056	1.0204	0.577601	0.401045	1.02049	0.947551	0.950353	0.821117	0.94331	0.890358	0.929253	1.87698	1.3273	0.933535	0.974955	0.957643	0.983004
101	92	Sample	1	04V4T000m	CB10	10	4	T000	0	M	YA	YA_M	M_0	10_M_0	1.35009	1.32771	0.325725	1.50363	1.61375	1.83174	0.509225	0.208368	1.67548	1.21129	1.31298	1.44356	1.16664	1.41134	1.51969	1.8708	1.06996	1.4835	1.15955	1.38097	1.43097
102	93	Sample	1	04V5T300y	CB10	10	5	T300	5	Y	YA	YA_Y	Y_05	10_Y_05	0.636389	0.766331	1.4878	0.67168	0.858923	0.762611	0.389081	0.222941	1.26846	0.810973	0.825579	0.805595	0.860096	0.782683	0.624664	1.0354	0.7688	1.1533	1.04373	0.976682	0.812526
103	94	Sample	1	03V4T000y	MA05	5	4	T000	0	Y	OA	OA_Y	Y_0	5_Y_0	0.715798	0.733999	0.476268	0.868667	1.06847	0.929336	0.482359	0.320433	1.25964	0.867559	0.874766	0.756643	0.840091	0.801963	0.522169	1.20734	1.0174	1.0232	0.814225	0.931408	0.944561
104	95	Sample	1	03V4T180y	MA05	5	4	T180	3	Y	OA	OA_Y	Y_03	5_Y_03	0.287538	0.423032	1.29092	0.631193	0.446662	0.670935	2.68372	1.69823	1.45439	0.53111	0.536694	0.419479	0.519834	0.419292	0.428647	0.356284	0.395563	0.476752	0.358584	0.418804	0.559875
105	96	Sample	1	02V5T090y	AJ06	6	5	T090	1.5	Y	OA	OA_Y	Y_01.5	6_Y_01.5	1.56787	1.61091	2.28887	0.85999	1.49225	1.19824	1.07913	0.311228	1.95719	1.34644	1.47342	1.35332	1.33057	1.36875	1.76308	0.938171	1.57219	1.22759	1.00828	1.11985	1.45432
106	97	Sample	1	04V4T015m	CB10	10	4	T015	0.25	M	YA	YA_M	M_0.25	10_M_0.25	1.13076	1.17958	0.724083	0.82931	1.15664	1.38524	0.645872	0.463314	1.5993	1.04446	1.15038	1.22442	1.09375	1.16832	2.1248	0.689151	1.48826	1.01052	0.933572	0.979714	1.20251
107	98	Sample	1	06V4T240m	SP02	2	4	T240	4	M	YA	YA_M	M_04	2_M_04	0.832031	0.85563	0.755	1.06022	0.844735	0.717577	0.353188	0.967215	1.03975	0.956406	1.00044	0.84921	0.915434	0.855318	1.0535	0.815636	1.5173	0.811102	0.765844	0.780938	0.963736
108	99	Sample	1	06V4T060m	SP02	2	4	T060	1	M	YA	YA_M	M_01	2_M_01	1.71877	1.53089	0.845984	1.29105	1.33769	1.2239	0.367772	0.693966	1.21045	1.25814	1.34913	1.27005	1.22745	1.33812	1.06255	1.22813	1.90214	1.38254	1.27941	1.28898	1.34914
110	100	Sample	1	06V4T180m	SP02	2	4	T180	3	M	YA	YA_M	M_03	2_M_03	0.780636	0.742331	0.841408	1.06324	0.691958	0.775298	0.356911	1.25379	0.634543	0.891141	0.91386	0.716683	0.732514	0.751779	0.679032	0.5961	0.786809	0.341207	0.271712	0.337963	0.922614
111	101	Sample	1	01V4T060m	AG08	8	4	T060	1	M	OA	OA_M	M_01	8_M_01	1.22752	1.26731	1.93273	1.65668	1.21524	1.25142	0.400068	0.750785	1.12321	1.25356	1.33989	1.14079	1.05367	1.18149	1.2097	1.31027	1.39573	1.32077	1.13537	1.1737	1.29217
112	102	Sample	1	01V4T360m	AG08	8	4	T360	6	M	OA	OA_M	M_06	8_M_06	0.773787	0.785013	1.86771	1.39322	0.976286	0.775448	0.0218455	0.553736	0.768682	0.984123	1.0563	0.908026	0.773353	0.920353	0.84162	1.2961	1.34966	1.31856	1.33542	1.31987	0.9478
113	103	Sample	1	01V3T000	AG08	8	3	T-30	-1	I	OA	OA_I	I_3	8_I_3	0.812921	0.808435	0.320725	1.8136	0.925535	1.27478	0.350805	0.37678	0.735988	0.779908	0.850364	0.840834	0.795672	0.849596	0.650738	1.4086	1.37575	1.59058	1.64074	1.65565	0.907368
114	104	Sample	1	04V5T000y	CB10	10	5	T000	0	Y	YA	YA_Y	Y_0	10_Y_0	1.14018	1.16691	0.22252	1.88897	1.08751	1.19406	0.424833	0.293837	0.713441	1.05788	1.12665	1.11796	1.00621	1.07295	0.6409	1.91477	1.02682	1.79178	1.69428	1.68495	1.13416
115	72	Sample	1	05V4T24hy	EA09	9	4	T24h	24	Y	YA	YA_Y	Y_24	9_Y_24	0.894277	0.963167	0.21162	0.856716	0.81586	0.731056	0.916325	0.975549	1.03891	0.892204	0.981094	0.869513	0.833375	0.893768	0.346618	0.973283	0.464507	1.80073	1.9315	1.95012	0.961094
118	105	Sample	1	02V5T120y	AJ06	6	5	T120	2	Y	OA	OA_Y	Y_02	6_Y_02	1.11964	1.0857	0.931744	1.63574	1.17463	1.14966	1.76487	0.495824	0.7081	0.979936	1.07915	1.06811	1.04425	1.18541	1.90063	1.35901	1.70509	0.463926	0.378428	0.385669	1.10558
119	107	Sample	1	05V4T360y	EA09	9	4	T360	6	Y	YA	YA_Y	Y_06	9_Y_06	0.837392	0.817221	0.47693	1.5084	0.989652	0.901958	1.00937	0.411781	0.593282	0.959427	0.984787	0.915206	0.915193	0.959508	0.846917	0.99644	1.50347	0.949338	0.804163	0.785629	1.01698
120	109	Sample	1	04V5T240y	CB10	10	5	T240	4	Y	YA	YA_Y	Y_04	10_Y_04	0.730406	0.75147	1.206	2.45468	0.866888	1.05704	0.512893	0.596782	0.681907	0.762161	0.807971	0.0466344	0.798413	0.806758	0.889146	1.33171	1.50712	1.13905	1.13151	1.09883	0.762573
121	110	Sample	1	04V5T24hy	CB10	10	5	T24h	24	Y	YA	YA_Y	Y_24	10_Y_24	1.45645	1.36168	0.36295	2.59169	1.54205	2.20577	1.24218	1.44098	1.0247	1.15671	1.24072	1.26768	1.263	1.30128	0.825147	2.0848	1.74527	2.34198	2.235	2.027	1.276
122	111	Sample	1	04V5T090y	CB10	10	5	T090	1.5	Y	YA	YA_Y	Y_01.5	10_Y_01.5	1.16947	1.07642	2.22849	2.00639	1.18693	1.31068	0.531007	0.608054	0.77458	0.993264	1.05086	1.03601	1.09149	1.10014	1.38681	1.31707	1.22665	1.19145	1.09702	1.06536	1.08847
123	112	Sample	1	02V5T300y	AJ06	6	5	T300	5	Y	OA	OA_Y	Y_05	6_Y_05	0.753891	0.718929	0.568555	1.74605	0.915691	0.870389	2.24308	0.410126	0.80039	0.777839	0.81541	0.7158	0.755289	0.779039	1.02685	1.42629	1.37588	0.651371	0.498437	0.559072	0.919413
124	113	Sample	1	05V2T000	EA09	9	2	T-30	-1	I	YA	YA_I	I_2	9_I_2	1.13001	1.15251	0.336326	2.31579	1.04715	1.30706	0.0344083	0.259184	0.595615	1.02243	0.837448	0.942953	0.890061	1.01796	0.602881	1.29566	1.00129	0.974882	0.843072	0.83834	1.09668
125	114	Sample	1	06V5T015y	SP02	2	5	T015	0.25	Y	YA	YA_Y	Y_0.25	2_Y_0.25	0.945391	0.926162	0.195329	2.1938	1.24702	1.40456	0.534112	0.307887	0.790984	1.02361	1.02506	0.939143	1.01719	1.01285	1.0545	2.10809	1.16471	0.609049	0.452036	0.471829	1.11224
126	115	Sample	1	03V5T030m	MA05	5	5	T030	0.5	M	OA	OA_M	M_0.5	5_M_0.5	1.42936	1.49058	1.01207	1.54061	1.80715	1.51355	0.709722	0.679789	0.958586	1.59747	1.73697	1.44982	1.32504	1.57337	2.986	2.79933	1.87297	1.1172	0.809158	0.902022	1.56385
127	116	Sample	1	03V4T360y	MA05	5	4	T360	6	Y	OA	OA_Y	Y_06	5_Y_06	1.20558	1.17618	0.922246	1.55931	1.30337	1.3582	1.28041	0.29878	0.879288	1.10032	1.14518	1.07088	1.29342	1.1077	1.39038	1.74747	1.80168	1.86463	1.85832	1.78601	1.0956
129	117	Sample	1	05V1T000	EA09	9	1	T-30	-1	I	YA	YA_I	I_1	9_I_1	0.497857	0.522124	0.620478	1.71696	0.69186	1.52949	0.805653	0.418715	1.0478	0.685827	0.720533	0.612351	0.682911	0.636503	0.629462	1.13056	1.14121	1.17374	1.06261	0.985515	0.762833
130	118	Sample	1	03V4T060y	MA05	5	4	T060	1	Y	OA	OA_Y	Y_01	5_Y_01	0.950715	0.996463	1.91433	1.60028	1.28404	1.43258	1.19992	0.708826	1.11554	1.08517	1.18489	1.10074	1.10037	1.14152	1.67153	1.36538	1.26268	1.21981	1.0852	1.11176	1.24778
131	119	Sample	1	06V3T000	SP02	2	3	T-30	-1	I	YA	YA_I	I_3	2_I_3	0.821377	0.880233	0.333727	2.17417	1.08425	1.36801	0.461962	0.370151	0.871865	0.972396	1.02996	0.955477	1.10903	1.03924	1.1267	1.98734	1.26129	1.3426	1.09983	1.02527	1.08993
132	120	Sample	1	05V4T000y	EA09	9	4	T000	0	Y	YA	YA_Y	Y_0	9_Y_0	0.602352	0.75209	0.153172	1.01729	0.755701	1.1813	0.970539	0.37661	0.967771	0.889617	0.864637	0.835002	0.903798	0.813446	0.346448	0.811632	0.454046	1.15726	1.15815	1.07097	0.857918
133	121	Sample	1	04V4T24hm	CB10	10	4	T24h	24	M	YA	YA_M	M_24	10_M_24	1.14105	1.39923	0.385031	2.23337	1.01591	1.35718	0.646213	0.841426	0.883563	0.984533	0.971728	1.2442	1.14473	1.29111	0.521596	1.4664	0.523575	1.30596	1.29622	1.16866	1.03821
134	122	Sample	1	01V5T090y	AG08	8	5	T090	1.5	Y	OA	OA_Y	Y_01.5	8_Y_01.5	1.1946	1.37383	1.56846	1.49122	0.998787	0.933719	0.413523	0.314957	1.19279	1.076	1.07367	1.16099	1.09384	1.14216	1.25324	1.05677	0.769462	1.22634	1.1897	1.16416	1.07387
135	123	Sample	1	06V5T360y	SP02	2	5	T360	6	Y	YA	YA_Y	Y_06	2_Y_06	0.61169	0.559625	0.440647	1.00555	0.724356	1.05122	0.554788	0.676871	1.05447	0.760671	0.737779	0.751473	0.828572	0.843603	0.598315	0.752892	0.864669	1.06596	1.04005	0.962316	0.889892
136	124	Sample	1	05V5T120m	EA09	9	5	T120	2	M	YA	YA_M	M_02	9_M_02	0.69122	0.698859	1.15094	1.64382	0.68091	0.904878	0.682666	1.06409	1.04487	1.04739	0.864721	0.731846	0.793811	0.786261	0.799935	0.59123	0.799613	0.913547	0.742119	0.752141	0.929024
137	125	Sample	1	02V2T000	AJ06	6	2	T-30	-1	I	OA	OA_I	I_2	6_I_2	1.41008	1.607	0.365962	1.85574	1.44858	1.26972	1.22251	0.235064	0.970594	1.31058	1.4671	1.38447	1.40349	1.42833	0.924792	1.40136	1.6578	0.642426	0.348103	0.543016	1.3365
138	126	Sample	1	04V3T000	CB10	10	3	T-30	-1	I	YA	YA_I	I_3	10_I_3	0.767029	0.864238	0.151774	1.13891	0.940042	1.82057	0.740725	1.22944	1.25474	0.953519	0.993013	1.06143	1.06296	1.01876	0.268247	0.591759	0.583232	1.05553	1.11318	0.938578	0.992515
140	128	Sample	1	04V5T030y	CB10	10	5	T030	0.5	Y	YA	YA_Y	Y_0.5	10_Y_0.5	0.891588	1.05817	0.997718	1.13644	1.02432	1.19356	0.569169	0.440512	1.38998	1.01182	0.990064	1.11875	1.10934	1.10057	1.47684	0.719189	1.02549	1.11828	1.22375	1.2092	1.02454
141	129	Sample	1	06V4T015m	SP02	2	4	T015	0.25	M	YA	YA_M	M_0.25	2_M_0.25	0.941079	0.907019	0.204244	1.35862	0.967311	1.15719	0.441828	0.812971	2.21943	0.942883	0.880774	1.03176	0.988629	1.01537	1.07782	0.681259	1.36801	1.16864	1.15427	1.01143	1.03489
142	130	Sample	1	01V5T030y	AG08	8	5	T030	0.5	Y	OA	OA_Y	Y_0.5	8_Y_0.5	1.32429	1.18565	0.753628	1.0916	1.04435	0.979114	0.398091	0.343894	1.24189	1.13902	1.07835	1.15256	1.12834	1.20159	2.43508	1.3514	1.68641	1.1243	1.0918	1.02029	1.02742
143	131	Sample	1	05V4T300y	EA09	9	4	T300	5	Y	YA	YA_Y	Y_05	9_Y_05	0.966612	0.912525	0.609425	1.22439	0.765094	0.766085	1.15914	0.261895	1.13002	0.94392	0.994432	0.940125	1.06455	0.958635	1.21671	1.29363	1.56375	0.839711	0.899854	0.862558	0.925717
144	132	Sample	1	05V5T360m	EA09	9	5	T360	6	M	YA	YA_M	M_06	9_M_06	0.96901	0.787442	0.47538	1.01813	0.65156	0.718586	0.621314	0.537131	1.55209	0.881555	0.819997	0.775471	0.801247	0.775499	0.611507	0.849773	1.11158	0.625872	0.538807	0.542603	0.807799
145	133	Sample	1	03V4T120y	MA05	5	4	T120	2	Y	OA	OA_Y	Y_02	5_Y_02	1.14005	0.958613	1.3266	1.13758	0.818132	0.990087	3.15986	1.93524	1.3684	0.992872	0.96694	0.960175	0.895756	0.998147	1.55089	0.923875	1.2252	0.802747	0.766897	0.86392	1.01296
146	134	Sample	1	02V4T090m	AJ06	6	4	T090	1.5	M	OA	OA_M	M_01.5	6_M_01.5	1.7203	1.3409	1.39673	1.64902	0.888457	1.0716	1.11097	0.458911	1.33865	1.11747	1.04187	1.13646	1.18386	1.18772	1.56529	1.08608	1.30701	0.458036	0.367736	0.0768473	1.17947
147	135	Sample	1	01V5T24hy	AG08	8	5	T24h	24	Y	OA	OA_Y	Y_24	8_Y_24	1.28145	1.117	0.382061	1.25419	0.959979	1.24848	0.749283	0.683535	1.45836	0.893687	0.856358	0.953213	0.995794	1.04384	1.11439	1.25391	1.33867	1.3333	1.11778	1.32507	0.910979
148	136	Sample	1	06V5T030y	SP02	2	5	T030	0.5	Y	YA	YA_Y	Y_0.5	2_Y_0.5	1.09444	0.937599	0.505186	1.04097	0.980598	1.00296	0.63329	0.587911	1.3469	0.882084	0.887993	0.990519	1.05555	1.06332	1.25125	1.05719	0.974118	1.47167	1.59336	1.47043	0.981648
149	137	Sample	1	06V5T24hy	SP02	2	5	T24h	24	Y	YA	YA_Y	Y_24	2_Y_24	0.904555	0.694583	0.196455	1.02325	0.78649	0.980868	0.61478	1.15871	1.661	0.84064	0.79315	0.723212	0.8112	0.80831	0.678555	0.879873	0.7107	1.1815	1.15449	1.06701	0.801378
151	138	Sample	1	06V4T090m	SP02	2	4	T090	1.5	M	YA	YA_M	M_01.5	2_M_01.5	1.6231	1.14498	0.496252	1.27009	1.00014	1.01294	0.464949	0.816428	0.853794	0.958047	0.898106	1.04899	1.11702	1.18564	0.907818	1.21646	1.07767	0.826473	0.841077	0.761784	0.961577
152	139	Sample	1	01V5T300y	AG08	8	5	T300	5	Y	OA	OA_Y	Y_05	8_Y_05	0.66614	0.556469	1.16103	1.04971	0.655172	0.524287	0.349891	0.21748	1.75358	0.679022	0.55051	0.733147	0.752605	0.762077	0.532589	0.688543	0.807166	1.27612	1.33228	1.17149	0.698233
153	140	Sample	1	01V4T24hm	AG08	8	4	T24h	24	M	OA	OA_M	M_24	8_M_24	1.23615	0.905875	0.450783	1.04251	0.994693	1.16477	0.45235	1.09491	1.2703	0.941367	0.775318	0.984702	0.975839	1.03495	0.723552	1.15063	1.12309	1.16387	1.18061	1.01548	1.00386
154	141	Sample	1	01V5T120y	AG08	8	5	T120	2	Y	OA	OA_Y	Y_02	8_Y_02	1.08799	1.14706	1.30778	1.30822	0.957941	0.849905	0.487159	0.507202	1.35802	1.21397	1.18216	1.18569	1.11088	1.09981	0.799728	0.533269	0.572662	0.815971	0.644329	0.672111	1.14608
155	142	Sample	1	02V4T24hm	AJ06	6	4	T24h	24	M	OA	OA_M	M_24	6_M_24	1.24211	1.19418	0.369813	1.24824	1.10999	1.35547	1.16874	0.630636	0.824717	1.1509	1.03165	1.29141	1.35241	1.30561	0.884566	0.966275	0.856519	0.386749	0.285181	0.317494	1.21085
156	143	Sample	1	03V4T030y	MA05	5	4	T030	0.5	Y	OA	OA_Y	Y_0.5	5_Y_0.5	2.04203	1.89871	1.00358	1.5784	1.44003	1.111	1.17472	1.21315	0.701849	1.31227	1.22554	1.52326	1.53293	1.69494	3.46196	1.87118	1.32104	0.960293	0.781178	0.816608	1.29578
157	144	Sample	1	03V5T300m	MA05	5	5	T300	5	M	OA	OA_M	M_05	5_M_05	1.22438	1.08604	1.35339	1.96997	0.914762	0.897701	2.05913	2.74712	0.796278	1.123	0.860718	1.00258	0.950721	0.983161	1.60648	1.06082	1.02414	0.462079	0.350908	0.402852	0.984467
158	145	Sample	1	04V5T360y	CB10	10	5	T360	6	Y	YA	YA_Y	Y_06	10_Y_06	1.12667	1.00471	1.24833	1.53815	1.21848	1.08495	0.722177	0.774484	1.52994	1.04888	0.939313	1.2273	1.42131	1.2278	1.1309	1.33469	1.75995	1.48215	1.7735	1.50544	1.10235
159	146	Sample	1	05V5T240m	EA09	9	5	T240	4	M	YA	YA_M	M_04	9_M_04	0.577975	0.531496	0.607581	1.16652	0.766992	0.816813	0.556674	0.523138	1.26098	0.808617	0.650863	0.732816	0.910892	0.72771	0.545542	0.708887	0.935814	1.08663	1.04931	1.04451	0.760926
160	148	Sample	1	03V4T240y	MA05	5	4	T240	4	Y	OA	OA_Y	Y_04	5_Y_04	0.4447	0.47231	1.05496	1.46922	0.773874	0.989958	3.32755	2.21795	1.0139	0.808654	0.713128	0.732419	0.905179	0.728226	0.877749	0.763743	1.12764	0.727865	0.664682	0.727144	0.78961
163	150	Sample	1	04V4T360m	CB10	10	4	T360	6	M	YA	YA_M	M_06	10_M_06	0.911101	0.761105	1.15615	0.927161	0.966648	0.91419	0.535848	0.256038	1.55012	0.916826	0.860814	0.827921	0.892764	0.818754	0.578888	0.565519	0.709892	0.818467	0.903812	0.970561	0.990286
164	151	Sample	1	03V5T180m	MA05	5	5	T180	3	M	OA	OA_M	M_03	5_M_03	0.91017	0.93619	1.16151	1.25253	0.912128	0.833482	1.82741	2.18106	0.799829	1.01383	0.982265	0.902948	0.831816	0.885381	1.56381	1.03366	0.899022	0.43525	0.279275	0.42459	1.06914
165	152	Sample	1	04V4T060m	CB10	10	4	T060	1	M	YA	YA_M	M_01	10_M_01	1.19017	1.11611	1.2212	0.995147	1.09175	1.06396	0.642727	0.484075	0.782055	1.01447	0.961492	1.18764	0.912395	1.18315	1.07896	1.14828	1.18195	0.798522	0.760876	0.829381	1.16418
166	153	Sample	1	04V5T060y	CB10	10	5	T060	1	Y	YA	YA_Y	Y_01	10_Y_01	1.70399	1.55219	2.18707	0.976554	1.12489	1.02737	0.455206	0.455476	0.8691	1.13736	1.04097	1.32066	1.20559	1.33651	1.94273	1.50543	1.36979	0.763565	0.769356	0.799016	1.21934
167	154	Sample	1	05V4T240y	EA09	9	4	T240	4	Y	YA	YA_Y	Y_04	9_Y_04	0.652408	0.645246	0.705575	1.05943	0.685466	1.07459	1.28146	0.274566	1.1004	0.886459	0.66916	0.659998	0.814742	0.738157	0.951953	1.01449	0.953098	0.656652	0.567318	0.664811	0.870533
168	155	Sample	1	02V4T240m	AJ06	6	4	T240	4	M	OA	OA_M	M_04	6_M_04	0.782891	0.740424	1.10963	0.917272	0.828339	0.977991	0.95092	0.185629	0.666993	0.9272	0.850099	0.837825	0.849176	0.869729	1.16701	1.21149	1.23367	0.240157	0.178454	0.216806	0.946806
169	156	Sample	1	02V5T030y	AJ06	6	5	T030	0.5	Y	OA	OA_Y	Y_0.5	6_Y_0.5	1.14789	0.958557	0.856734	1.38773	1.4346	1.85094	1.25097	0.12272	1.16967	1.33286	1.11493	1.24228	1.28793	1.37293	3.89641	2.829	2.55896	0.595663	0.484671	0.554858	1.41202
170	157	Sample	1	05V5T015m	EA09	9	5	T015	0.25	M	YA	YA_M	M_0.25	9_M_0.25	0.874243	0.779697	0.241243	1.0054	0.984356	1.08861	0.646565	0.897825	1.15465	1.18371	1.01828	0.974245	1.03517	1.01764	2.13253	1.48047	1.43589	0.538184	0.441144	0.49267	1.1999
171	158	Sample	1	06V4T030m	SP02	2	4	T030	0.5	M	YA	YA_M	M_0.5	2_M_0.5	1.57787	1.18517	0.71743	1.1808	1.4992	1.80177	0.443557	0.788843	1.11532	1.3234	1.07105	1.3821	1.21143	1.50646	2.12773	2.90562	2.38912	1.39422	1.27136	1.27542	1.41665
172	159	Sample	1	06V5T240y	SP02	2	5	T240	4	Y	YA	YA_Y	Y_04	2_Y_04	0.712735	0.676715	0.593771	1.65777	0.825202	1.19202	0.460049	0.547268	0.684347	0.864833	0.678064	0.850081	0.978076	0.979057	1.28634	2.35129	1.37236	1.01151	0.920242	0.949459	0.912052
174	160	Sample	1	02V1T000	AJ06	6	1	T-30	-1	I	OA	OA_I	I_1	6_I_1	0.851409	0.679121	0.58076	0.785056	0.8197	1.38458	1.28624	0.20543	0.645761	0.859141	0.625656	0.716329	0.698077	0.754403	0.541042	0.94138	0.733815	0.659468	0.619422	0.78327	0.776525
175	161	Sample	1	03V5T015m	MA05	5	5	T015	0.25	M	OA	OA_M	M_0.25	5_M_0.25	0.854099	0.692758	0.462302	1.00442	1.16686	1.01601	0.695966	0.896265	0.893236	1.02209	0.789445	0.954375	1.08865	1.08508	1.89912	1.43068	1.13412	1.11327	1.0059	1.0235	0.9979
178	2001	Sample	2	10V4T015y	PR16	16	4	T015	0.25	Y	OA	OA_Y	Y_0.25	16_Y_0.25	0.690476	0.744856	0.321658	0.448129	0.766827	0.586823	0.286981	0.241988	0.512211	0.695167	0.681112	0.58953	0.673006	0.709379	2.223	1.64718	1.00743	0.119706	0.0611487	0.0750527	0.766737
179	2002	Sample	2	07V4T180m	AS13	13	4	T180	3	M	YA	YA_M	M_03	13_M_03	0.266374	0.363535	0.809066	0.581312	0.424457	0.474664	0.295901	0.0732996	0.347432	0.499771	0.56878	0.297242	0.419717	0.403775	1.31379	0.843212	0.784777	0.0673252	0.0345356	0.0959122	0.539326
180	2003	Sample	2	07V5T090y	AS13	13	5	T090	1.5	Y	YA	YA_Y	Y_01.5	13_Y_01.5	0.433031	0.609887	0.752768	0.662704	0.633178	0.513224	0.314108	0.0910713	0.991951	0.684719	0.81447	0.654966	0.690089	0.802343	1.60941	0.803172	1.0349	0.126874	0.0720556	0.108197	0.89133
181	2004	Sample	2	10V2T000	PR16	16	2	T-30	-1	I	OA	OA_I	I_2	16_I_2	0.440929	0.565434	0.119757	0.219314	0.536071	0.309704	0.299823	0.504404	0.412462	0.531879	0.604812	0.444506	0.506575	0.525952	0.59232	0.868614	0.662735	0.121707	0.0575025	0.126921	0.590199
182	2005	Sample	2	07V5T360y	AS13	13	5	T360	6	Y	YA	YA_Y	Y_06	13_Y_06	0.321392	0.466472	0.377338	0.763044	0.472465	0.396432	0.254849	0.0867367	0.310601	0.459043	0.56806	0.419475	0.450157	0.486818	0.389283	0.61907	0.429386	0.0724954	0.0358878	0.0418896	0.558911
183	2006	Sample	2	08V1T000	TP12	12	1	T-30	-1	I	YA	YA_I	I_1	12_I_1	0.39166	0.562691	0.600562	0.652774	0.551493	0.680961	0.407896	0.0907135	0.355762	0.423622	0.486892	0.43915	0.452025	0.59564	0.403796	0.736708	0.420668	0.248938	0.155377	0.303426	0.513617
184	2007	Sample	2	10V5T180m	PR16	16	5	T180	3	M	OA	OA_M	M_03	16_M_03	0.564146	0.622237	1.13779	0.799845	0.675207	0.424662	0.733069	0.879777	0.436228	0.678263	0.804288	0.704771	0.700306	0.771266	1.54194	0.997557	1.0758	0.0578103	0.0400422	0.0496992	0.803231
185	2008	Sample	2	08V5T300y	TP12	12	5	T300	5	Y	YA	YA_Y	Y_05	12_Y_05	0.413565	0.545098	0.426073	0.644298	0.56537	0.472771	0.415758	0.173906	0.458676	0.526936	0.607594	0.517603	0.56488	0.648871	0.688501	0.720701	0.951845	0.147654	0.106698	0.134537	0.618816
186	2009	Sample	2	07V5T300y	AS13	13	5	T300	5	Y	YA	YA_Y	Y_05	13_Y_05	0.347564	0.524683	0.57202	0.813643	0.583561	0.471937	0.304605	0.0990467	0.320559	0.508121	0.566003	0.512758	0.573523	0.617075	0.610426	0.841755	0.998261	0.142755	0.0898286	0.0871257	0.624361
187	2010	Sample	2	08V5T090y	TP12	12	5	T090	1.5	Y	YA	YA_Y	Y_01.5	12_Y_01.5	0.705036	0.854625	0.847656	1.03086	0.793829	0.594009	0.550846	0.19844	0.633761	0.840029	0.850927	0.787861	0.767949	0.871274	1.26505	1.08846	1.29079	0.0832568	0.0485593	0.0711186	0.856383
189	2011	Sample	2	10V1T000	PR16	16	1	T-30	-1	I	OA	OA_I	I_1	16_I_1	0.469212	0.59118	0.493215	0.655382	0.656543	0.768997	0.311978	0.261838	0.555985	0.635716	0.730279	0.630912	0.638533	0.69961	0.52591	0.91364	0.838737	0.117787	0.0548217	0.122097	0.621592
190	2012	Sample	2	10V5T000m	PR16	16	5	T000	0	M	OA	OA_M	M_0	16_M_0	0.578668	0.688578	0.221466	0.694163	0.738053	0.715161	0.260158	0.161422	0.624938	0.681229	0.76287	0.701173	0.683824	0.742173	0.406675	0.908864	0.589744	0.123738	0.0625856	0.141004	0.683704
191	2013	Sample	2	10V5T015m	PR16	16	5	T015	0.25	M	OA	OA_M	M_0.25	16_M_0.25	0.702504	0.848602	0.49024	0.887805	0.842329	0.710496	0.295562	0.2551	0.741196	0.794374	0.827795	0.836448	0.830596	0.853793	1.55223	1.0121	0.963627	0.0893406	0.0428508	0.0811466	0.80667
192	2014	Sample	2	07V5T180y	AS13	13	5	T180	3	Y	YA	YA_Y	Y_03	13_Y_03	0.363955	0.560182	0.683612	0.978856	0.650436	0.676852	0.325473	0.118385	0.460382	0.588824	0.626355	0.594273	0.673588	0.759799	1.01217	0.882888	1.14418	0.153764	0.12321	0.152106	0.689876
193	2015	Sample	2	09V4T240y	GD17	17	4	T240	4	Y	OA	OA_Y	Y_04	17_Y_04	0.280011	0.407974	0.66438	0.759853	0.516171	0.45912	0.411816	0.908231	0.529072	0.553628	0.572494	0.521457	0.542097	0.626378	0.644014	0.758809	1.10781	0.146184	0.114042	0.164379	0.705146
194	2016	Sample	2	09V5T000m	GD17	17	5	T000	0	M	OA	OA_M	M_0	17_M_0	0.882484	0.971345	0.213131	1.24247	1.15668	1.00176	0.306285	0.612853	0.607949	0.993383	0.961255	0.960536	0.956986	1.08732	0.684056	1.9472	1.4213	0.0737603	0.029963	0.0606849	1.32137
195	2017	Sample	2	09V5T240m	GD17	17	5	T240	4	M	OA	OA_M	M_04	17_M_04	0.53509	0.677736	0.652951	0.871673	0.692282	0.568874	0.352684	1.01671	0.602531	0.725951	0.848847	0.693869	0.686694	0.819492	0.631847	0.76648	0.768071	0.12666	0.0900827	0.110686	0.926131
196	2018	Sample	2	08V4T180m	TP12	12	4	T180	3	M	YA	YA_M	M_03	12_M_03	0.776643	0.93515	1.30584	0.936053	0.873771	0.78875	0.320218	0.248804	0.459814	0.770556	0.802436	0.796313	0.863651	1.00561	1.18931	1.04224	1.32323	0.293841	0.21036	0.413017	0.844865
197	2019	Sample	2	10V4T360y	PR16	16	4	T360	6	Y	OA	OA_Y	Y_06	16_Y_06	0.729458	0.769966	1.08538	0.879161	0.858411	0.661273	0.316569	0.220731	0.586439	0.746987	0.761409	0.791924	0.799214	0.89439	0.789622	1.13284	1.35669	0.143859	0.0666855	0.124971	0.789813
198	2020	Sample	2	07V4T120m	AS13	13	4	T120	2	M	YA	YA_M	M_02	13_M_02	0.57751	0.718725	1.68054	0.919584	0.732705	0.787522	0.320125	0.118573	0.525058	0.653188	0.674382	0.678861	0.719909	0.710412	1.11994	0.768757	1.12085	0.141088	0.10309	0.0896042	0.726256
200	2021	Sample	2	08V2T000	TP12	12	2	T-30	-1	I	YA	YA_I	I_2	12_I_2	0.641187	0.830724	0.618692	0.859949	0.797473	0.767792	0.539971	0.114841	0.472217	0.662127	0.689471	0.801772	0.825875	0.967722	0.518397	0.906266	0.908835	0.276386	0.187949	0.190913	0.706975
201	2022	Sample	2	07V1T000	AS13	13	1	T-30	-1	I	YA	YA_I	I_1	13_I_1	0.44747	0.575934	0.78532	0.777413	0.550117	1.0897	0.296495	0.0961065	0.479135	0.487038	0.49511	0.53456	0.476076	0.669112	0.354451	0.654872	0.487591	0.1929	0.121118	0.17605	0.597542
202	2023	Sample	2	10V5T24hm	PR16	16	5	T24h	24	M	OA	OA_M	M_24	16_M_24	1.12357	1.17176	0.12514	0.736619	1.07786	1.11476	0.497111	0.309882	0.436614	0.962097	1.02065	1.00201	1.01196	1.17015	0.550848	1.10621	0.608769	0.108613	0.0754208	0.0936037	0.969905
203	2024	Sample	2	09V3T000	GD17	17	3	T-30	-1	I	OA	OA_I	I_3	17_I_3	0.775177	1.02578	0.138549	0.952477	0.899708	0.93405	0.272757	0.39909	0.428335	0.874746	0.95393	0.814298	0.961474	1.06224	0.419293	1.09826	0.462727	0.169551	0.0896987	0.198642	1.10893
204	2025	Sample	2	07V5T030y	AS13	13	5	T030	0.5	Y	YA	YA_Y	Y_0.5	13_Y_0.5	0.922721	1.09451	0.818946	0.931297	0.896423	1.01849	0.342047	0.166247	1.23042	0.841707	0.911311	1.10154	1.00404	1.17858	1.42136	0.759483	0.514323	0.155641	0.0856581	0.121335	1.08424
205	2026	Sample	2	08V4T000m	TP12	12	4	T000	0	M	YA	YA_M	M_0	12_M_0	0.839404	0.950705	0.281082	0.780043	0.843178	0.768456	0.407813	0.200704	0.987272	0.70576	0.773987	0.765365	0.867424	0.950649	0.639459	0.719043	0.644853	0.277477	0.187811	0.319511	0.757986
206	2027	Sample	2	09V5T24hm	GD17	17	5	T24h	24	M	OA	OA_M	M_24	17_M_24	0.926495	1.25704	0.219608	1.01102	1.03361	1.02598	0.30494	0.455418	0.722776	0.81771	0.916417	0.894957	0.911184	1.21373	0.532013	1.24591	0.664772	0.291692	0.191371	0.316877	1.30243
207	2028	Sample	2	07V4T060m	AS13	13	4	T060	1	M	YA	YA_M	M_01	13_M_01	1.03646	1.14691	0.916204	0.591478	0.923809	1.07297	0.330106	0.115231	0.95587	0.832812	0.916882	0.99864	0.883925	1.03067	0.61801	0.670395	0.390257	0.0932422	0.0469187	0.0738587	1.0557
208	2029	Sample	2	08V4T090m	TP12	12	4	T090	1.5	M	YA	YA_M	M_01.5	12_M_01.5	0.677431	0.932812	0.643692	0.795758	0.811552	0.673687	0.270544	0.1467	0.989683	0.741197	0.777503	0.762554	0.899657	1.02426	0.601288	0.90109	0.521904	0.363755	0.242693	0.425458	0.792344
209	2030	Sample	2	08V4T360m	TP12	12	4	T360	6	M	YA	YA_M	M_06	12_M_06	0.808158	0.919984	1.07022	0.846561	0.980283	0.807236	0.333292	0.197658	0.981817	0.883341	0.941374	0.902545	0.961752	1.05187	0.908096	1.03714	1.00068	0.235629	0.123823	0.0914	0.927232
211	2031	Sample	2	10V4T300y	PR16	16	4	T300	5	Y	OA	OA_Y	Y_05	16_Y_05	0.469881	0.567473	0.995531	0.70991	0.666623	0.535306	0.620563	1.34854	0.823372	0.607488	0.718157	0.669534	0.68744	0.724033	0.713019	0.618791	1.06067	0.12522	0.0590739	0.0978328	0.629238
212	2032	Sample	2	10V5T240m	PR16	16	5	T240	4	M	OA	OA_M	M_04	16_M_04	0.754456	0.732916	1.85616	0.799511	0.766833	0.702763	0.8885	1.1237	0.88629	0.739002	0.755541	0.758045	0.761635	0.800488	0.870484	0.75143	1.74805	0.120019	0.0775755	0.0585503	0.813921
213	2033	Sample	2	07V4T240m	AS13	13	4	T240	4	M	YA	YA_M	M_04	13_M_04	1.00514	1.09889	2.17831	0.510759	0.984708	1.13518	0.321643	0.210746	0.709884	0.936384	1.02061	1.0042	1.07469	1.15588	1.27705	1.04662	2.38927	0.251292	0.147058	0.274467	1.10799
214	2034	Sample	2	10V4T030y	PR16	16	4	T030	0.5	Y	OA	OA_Y	Y_0.5	16_Y_0.5	1.17932	1.46467	0.657093	0.979486	1.02866	0.856879	0.314881	0.281484	1.32733	0.955907	1.03635	0.927832	1.03813	1.13226	2.79579	1.50965	3.01586	0.277136	0.154788	0.0915732	1.07144
215	2035	Sample	2	08V4T24hm	TP12	12	4	T24h	24	M	YA	YA_M	M_24	12_M_24	0.853027	1.01815	0.177698	0.786852	0.937016	1.05611	0.320698	0.243075	0.855826	0.787077	0.896835	0.800442	0.795777	0.916211	0.762803	0.925424	1.34845	0.348053	0.203858	0.482262	0.889685
216	2036	Sample	2	09V5T030m	GD17	17	5	T030	0.5	M	OA	OA_M	M_0.5	17_M_0.5	1.20451	1.41776	0.715795	0.740649	1.15481	0.902111	0.229181	0.368516	0.972163	0.994115	1.03232	1.12518	0.99841	1.23955	1.10052	1.1519	1.03935	0.266984	0.172756	0.317424	1.32973
217	2037	Sample	2	08V5T060y	TP12	12	5	T060	1	Y	YA	YA_Y	Y_01	12_Y_01	0.81333	0.881938	0.989061	0.839813	0.818321	0.694934	0.610201	0.21533	0.934182	0.745625	0.834203	0.899154	0.803141	1.02353	1.35451	0.743426	0.775263	0.144051	0.113282	0.117344	0.805363
218	2038	Sample	2	08V4T060m	TP12	12	4	T060	1	M	YA	YA_M	M_01	12_M_01	0.853091	1.02727	1.19927	0.606281	0.939069	0.714385	0.287346	0.149713	1.08913	0.894906	0.923805	0.866998	0.912357	1.14527	0.983339	1.10091	1.00891	0.323667	0.212284	0.34517	0.955734
219	2039	Sample	2	08V4T030m	TP12	12	4	T030	0.5	M	YA	YA_M	M_0.5	12_M_0.5	1.24111	1.57448	1.77405	0.881671	1.13346	0.724921	0.229254	0.0984531	1.03028	0.99636	1.07769	1.06595	1.0875	1.3414	1.47892	1.20247	0.992789	0.34831	0.228835	0.366997	1.07056
220	2040	Sample	2	09V4T24hy	GD17	17	4	T24h	24	Y	OA	OA_Y	Y_24	17_Y_24	0.687434	0.889425	0.0891565	1.03034	0.887025	0.902529	0.322903	0.30526	1.65845	0.799082	1.02792	0.665617	0.799492	0.881638	0.655772	1.11058	0.734694	0.283132	0.155681	0.0990968	1.20513
223	2041	Sample	2	07V4T000m	AS13	13	4	T000	0	M	YA	YA_M	M_0	13_M_0	0.882155	1.11811	0.516347	0.88224	0.949421	1.29268	0.382592	0.23036	1.38504	0.855074	1.14655	0.850679	0.909839	0.965387	0.651512	1.18219	1.07183	0.289904	0.150666	0.240004	0.978043
224	2042	Sample	2	08V5T240y	TP12	12	5	T240	4	Y	YA	YA_Y	Y_04	12_Y_04	0.4426	0.472799	0.628342	0.766712	0.6185	0.601384	0.507433	0.285638	0.626133	0.538563	0.728269	0.603442	0.516508	0.684186	0.604401	0.573641	0.577707	0.120104	0.0907598	0.118591	0.606579
225	2043	Sample	2	09V5T015m	GD17	17	5	T015	0.25	M	OA	OA_M	M_0.25	17_M_0.25	0.836263	1.14002	0.137305	0.755736	1.06705	0.799937	0.347689	0.382506	0.86156	0.97896	1.11121	0.952455	0.914826	1.1173	1.68649	0.992587	1.20562	0.201011	0.0928766	0.0806306	1.19654
226	2044	Sample	2	07V5T120y	AS13	13	5	T120	2	Y	YA	YA_Y	Y_02	13_Y_02	0.516809	0.559708	1.06346	0.84983	0.659875	0.750734	0.354588	0.170826	1.01655	0.624317	0.783567	0.628334	0.606292	0.727082	0.755462	0.463684	0.735125	0.16552	0.083812	0.102665	0.772647
227	2045	Sample	2	09V4T120y	GD17	17	4	T120	2	Y	OA	OA_Y	Y_02	17_Y_02	0.609723	0.694201	1.19895	1.21786	0.775509	0.556404	0.551674	1.2092	1.02829	0.839072	0.926771	0.764508	0.702439	0.922469	1.07319	0.451803	0.94962	0.118603	0.053167	0.116397	1.08726
228	2046	Sample	2	09V5T060m	GD17	17	5	T060	1	M	OA	OA_M	M_01	17_M_01	1.21622	1.40088	0.646181	1.20515	1.10235	0.688679	0.307189	0.530851	0.939054	0.919554	0.980641	0.976986	0.829031	1.09224	1.07866	0.796638	1.37282	0.234836	0.122941	0.122291	1.20324
229	2047	Sample	2	10V5T030m	PR16	16	5	T030	0.5	M	OA	OA_M	M_0.5	16_M_0.5	1.20345	1.23996	1.11374	1.01304	1.17147	0.958282	0.438299	0.424404	1.16766	0.878363	1.18546	0.881773	0.913976	1.03016	1.23276	0.92429	1.17389	0.106127	0.0397131	0.02228	1.03655
230	2048	Sample	2	10V4T060y	PR16	16	4	T060	1	Y	OA	OA_Y	Y_01	16_Y_01	1.3341	1.34941	1.52977	1.06547	1.21896	0.701167	0.320345	0.331976	0.922536	0.966854	1.18787	1.01487	1.0782	1.21244	1.92577	1.263	1.27266	0.201881	0.0980249	0.18044	1.02987
231	2049	Sample	2	10V4T090y	PR16	16	4	T090	1.5	Y	OA	OA_Y	Y_01.5	16_Y_01.5	0.918205	0.867696	1.02504	0.969536	0.906155	0.602114	0.449545	1.53859	0.637435	0.869065	0.933226	0.886563	0.850788	0.997402	1.43687	0.755517	1.06576	0.0725059	0.036798	0.0741765	0.875166
232	2050	Sample	2	07V3T000	AS13	13	3	T-30	-1	I	YA	YA_I	I_3	13_I_3	0.658446	0.799792	0.417037	0.985612	0.758241	1.00741	0.28694	0.289669	0.568228	0.646597	0.893867	0.626142	0.734382	0.81131	0.704581	1.04961	0.976778	0.271246	0.219181	0.107199	0.746811
234	2051	Sample	2	09V5T360m	GD17	17	5	T360	6	M	OA	OA_M	M_06	17_M_06	0.497455	0.486414	0.564151	0.831437	0.566052	0.497644	0.410561	1.55259	0.53384	0.567208	0.74201	0.512514	0.52739	0.609477	0.594029	0.787575	0.765939	0.151041	0.0760157	0.0662953	0.777649
235	2052	Sample	2	10V5T060m	PR16	16	5	T060	1	M	OA	OA_M	M_01	16_M_01	0.715874	0.704191	0.589301	0.894766	0.778181	0.597048	0.454479	0.680165	0.75288	0.655833	0.832444	0.75583	0.708797	0.823324	0.582546	0.769926	0.643831	0.121168	0.0565707	0.11587	0.796788
236	2053	Sample	2	08V5T015y	TP12	12	5	T015	0.25	Y	YA	YA_Y	Y_0.25	12_Y_0.25	0.756757	0.922633	0.22569	1.07944	0.802518	0.90613	0.417803	0.369117	0.583005	0.635227	0.697958	0.620153	0.718134	0.824749	1.1563	1.42937	0.794952	0.297412	0.174863	0.206854	0.765904
237	2054	Sample	2	09V5T300m	GD17	17	5	T300	5	M	OA	OA_M	M_05	17_M_05	0.795793	0.653737	0.509017	1.5496	0.874453	0.53535	0.470087	1.59627	1.07299	0.841944	1.07576	0.692664	0.71841	0.807772	0.850943	0.874295	0.744395	0.0674622	0.021913	0.0320036	1.17065
238	2055	Sample	2	10V4T120y	PR16	16	4	T120	2	Y	OA	OA_Y	Y_02	16_Y_02	1.41339	1.07827	1.28082	0.975033	1.11146	0.647099	0.724835	2.42606	0.853113	0.934955	1.12188	0.9841	0.96535	1.09265	1.74342	0.931024	1.45545	0.0670637	0.0285648	0.0250873	1.10647
239	2056	Sample	2	08V4T015m	TP12	12	4	T015	0.25	M	YA	YA_M	M_0.25	12_M_0.25	0.950549	1.0341	0.327508	1.38428	1.06898	0.845247	0.6081	0.681539	0.661943	0.837114	1.14283	0.888262	0.750646	1.07381	2.27319	1.22038	1.92457	0.216269	0.119898	0.246842	0.927119
240	2057	Sample	2	07V5T240y	AS13	13	5	T240	4	Y	YA	YA_Y	Y_04	13_Y_04	0.34262	0.427277	0.626416	0.959629	0.517374	0.510632	0.316394	0.292475	0.49739	0.460509	0.525633	0.457544	0.495034	0.591004	0.760799	0.630633	1.02582	0.2286	0.140751	0.143259	0.576035
241	2058	Sample	2	08V5T360y	TP12	12	5	T360	6	Y	YA	YA_Y	Y_06	12_Y_06	0.531114	0.525336	0.845828	0.788065	0.694764	0.686346	0.454474	0.331989	0.660589	0.56811	0.857975	0.56161	0.562061	0.64967	0.586303	0.68266	0.992613	0.170597	0.0963769	0.233852	0.687228
242	2059	Sample	2	08V5T120y	TP12	12	5	T120	2	Y	YA	YA_Y	Y_02	12_Y_02	0.663388	0.596281	1.28896	1.34537	0.786612	0.774943	0.598486	0.348661	0.701253	0.699297	0.915515	0.730833	0.72906	0.872768	0.931688	0.721646	0.984918	0.138784	0.0906544	0.176904	0.810312
243	2060	Sample	2	09V4T090y	GD17	17	4	T090	1.5	Y	OA	OA_Y	Y_01.5	17_Y_01.5	0.921136	0.740951	1.04564	1.05364	0.879413	0.549701	0.61414	1.60926	0.610747	0.801068	0.977505	0.784262	0.733146	0.931469	1.52611	0.718652	1.09583	0.0396983	0.0272938	0.0127681	1.34784
245	2061	Sample	2	08V5T24hy	TP12	12	5	T24h	24	Y	YA	YA_Y	Y_24	12_Y_24	1.24598	1.42985	0.0639679	1.16627	1.07786	1.30762	0.656288	0.696351	0.660609	0.836284	1.12264	0.852628	0.949782	1.05627	0.93129	1.9269	1.39346	0.264047	0.173195	0.242147	1.01291
246	2062	Sample	2	09V5T120m	GD17	17	5	T120	2	M	OA	OA_M	M_02	17_M_02	0.363443	0.388078	0.787477	0.951598	0.59223	0.555183	0.300807	1.08342	0.604554	0.53286	0.73596	0.548079	0.499576	0.630974	0.714392	0.689555	0.606392	0.0800572	0.042885	0.0582243	0.757283
247	2063	Sample	2	09V4T015y	GD17	17	4	T015	0.25	Y	OA	OA_Y	Y_0.25	17_Y_0.25	0.48561	0.580689	0.0844874	1.31985	0.699949	0.749767	0.448604	0.840395	0.587861	0.645208	0.754889	0.603568	0.606429	0.752667	0.738399	0.945115	0.766054	0.197488	0.120731	0.203977	0.90077
248	2064	Sample	2	07V2T000	AS13	13	2	T-30	-1	I	YA	YA_I	I_2	13_I_2	0.386779	0.451449	0.533106	0.966359	0.588741	0.7578	0.309666	0.395843	0.580702	0.419303	0.56015	0.510247	0.352873	0.636847	0.365577	0.543335	0.397454	0.297003	0.173194	0.115921	0.624018
249	2065	Sample	2	08V5T030y	TP12	12	5	T030	0.5	Y	YA	YA_Y	Y_0.5	12_Y_0.5	0.817662	0.904931	1.0548	0.819948	0.917612	0.806629	0.429493	0.298769	0.734673	0.712956	1.07126	0.766047	0.807967	0.962242	1.69527	1.02013	0.6085	0.279257	0.186082	0.293674	0.81609
250	2066	Sample	2	09V5T090m	GD17	17	5	T090	1.5	M	OA	OA_M	M_01.5	17_M_01.5	1.12837	1.22525	1.1624	1.65878	1.10677	0.89601	0.392677	0.755548	0.751633	1.03054	1.3064	0.957713	0.96956	1.20142	1.54289	1.18612	0.900925	0.154711	0.108071	0.161798	1.44042
251	2067	Sample	2	10V5T300m	PR16	16	5	T300	5	M	OA	OA_M	M_05	16_M_05	0.568644	0.546601	1.6815	1.13771	0.701637	0.556365	0.82961	1.18779	0.703615	0.613405	0.815534	0.639342	0.623855	0.711422	0.618164	0.580977	0.72516	0.0887473	0.0460033	0.0656839	0.668745
252	2068	Sample	2	07V5T015y	AS13	13	5	T015	0.25	Y	YA	YA_Y	Y_0.25	13_Y_0.25	0.743531	0.934716	0.229191	0.725746	0.761402	1.06014	0.400322	0.364904	0.626713	0.594262	0.743017	0.65462	0.67473	0.816144	1.81964	0.895622	1.13649	0.218829	0.101634	0.108075	0.643899
253	2069	Sample	2	08V4T240m	TP12	12	4	T240	4	M	YA	YA_M	M_04	12_M_04	0.8432	0.93958	1.90473	0.877752	0.871492	0.774261	0.46718	0.274491	0.661597	0.741204	0.968303	0.691324	0.780254	0.812932	1.30409	1.0708	1.45647	0.302612	0.173983	0.309298	0.80518
254	2070	Sample	2	08V4T120m	TP12	12	4	T120	2	M	YA	YA_M	M_02	12_M_02	0.586548	0.638705	0.867812	0.825055	0.695899	0.737482	0.304903	0.193183	0.971283	0.546298	0.754951	0.512367	0.558701	0.614346	0.736525	0.851423	0.966897	0.139292	0.111141	0.186354	0.649081
256	2071	Sample	2	09V4T030y	GD17	17	4	T030	0.5	Y	OA	OA_Y	Y_0.5	17_Y_0.5	0.826123	0.99764	0.559523	0.979446	0.890806	0.757879	0.389992	0.618097	0.621505	0.783935	0.872259	0.744371	0.766104	0.917095	2.2631	1.20965	1.10179	0.280647	0.186839	0.282849	1.13326
257	2072	Sample	2	07V4T24hm	AS13	13	4	T24h	24	M	YA	YA_M	M_24	13_M_24	0.835729	0.925545	0.271899	0.662361	0.763952	1.11739	0.400682	0.205004	0.438616	0.68438	0.897522	0.589757	0.701135	0.762303	0.832162	1.06161	0.784289	0.298616	0.205939	0.33831	0.78686
258	2073	Sample	2	10V5T120m	PR16	16	5	T120	2	M	OA	OA_M	M_02	16_M_02	0.72732	0.710429	1.53368	1.23205	0.881712	0.592705	0.789489	1.03808	0.732548	0.831145	1.04704	0.841287	0.787874	0.926942	1.04941	0.786732	0.693779	0.187713	0.112521	0.063686	0.925593
259	2074	Sample	2	07V4T090m	AS13	13	4	T090	1.5	M	YA	YA_M	M_01.5	13_M_01.5	0.886485	0.86299	2.19507	1.31417	0.951503	0.930339	0.39854	0.276532	0.891333	0.892338	1.11031	1.03225	0.967805	1.07504	1.23751	0.828679	0.99071	0.184005	0.110154	0.0745675	1.07705
260	2075	Sample	2	09V4T300y	GD17	17	4	T300	5	Y	OA	OA_Y	Y_05	17_Y_05	0.430395	0.559759	1.04592	1.0347	0.718944	0.728904	0.395255	0.262823	0.746183	0.781139	1.06312	0.646186	0.610177	0.784178	0.626156	0.776347	1.13475	0.163804	0.088145	0.133982	1.01032
261	2076	Sample	2	09V4T180y	GD17	17	4	T180	3	Y	OA	OA_Y	Y_03	17_Y_03	0.456631	0.438716	0.965877	1.57042	0.693538	0.757878	0.793102	1.65261	0.836636	0.763334	0.986624	0.68918	0.708436	0.756723	0.81141	0.855032	1.46221	0.0963433	0.049653	0.102504	1.08975
262	2077	Sample	2	10V4T24hy	PR16	16	4	T24h	24	Y	OA	OA_Y	Y_24	16_Y_24	0.771603	0.821558	0.317255	1.33952	1.15518	1.27485	0.623321	0.934317	0.881782	1.19148	1.40942	1.13758	1.22796	1.29667	0.633177	1.28701	1.57016	0.147479	0.0750202	0.180883	1.14364
263	2078	Sample	2	10V5T090m	PR16	16	5	T090	1.5	M	OA	OA_M	M_01.5	16_M_01.5	0.769997	0.828889	1.37854	1.29192	0.928169	0.827082	0.686811	0.852459	0.81964	0.957284	1.1443	1.05512	0.972158	1.10928	0.930453	0.832619	0.934284	0.136646	0.0707384	0.0593331	0.983792
264	2079	Sample	2	10V5T360m	PR16	16	5	T360	6	M	OA	OA_M	M_06	16_M_06	0.810395	0.858171	1.21083	0.964679	0.914953	0.641732	0.885462	0.982525	0.772736	1.03769	0.965696	1.18762	1.05886	1.18358	0.912338	0.926746	1.6331	0.0563175	0.0261857	0.0396128	1.03398
265	2080	Sample	2	08V3T000	TP12	12	3	T-30	-1	I	YA	YA_I	I_3	12_I_3	1.61923	1.76506	0.219077	0.597326	0.927839	0.842841	0.403129	0.217751	0.44811	0.869784	1.04285	1.04658	0.996794	1.20717	0.389707	0.766283	1.04775	0.287986	0.226837	0.162218	0.884847
266	2081	Sample	2	09V2T000	GD17	17	2	T-30	-1	I	OA	OA_I	I_2	17_I_2	0.586215	0.731211	0.297892	0.927976	0.735988	0.922043	0.505981	0.597144	0.56792	0.738511	0.791669	0.654467	0.595227	0.815102	0.325614	0.813582	0.63003	0.130647	0.0787458	0.0414043	1.01094
267	2082	Sample	2	07V4T300m	AS13	13	4	T300	5	M	YA	YA_M	M_05	13_M_05	0.571794	0.594195	1.67095	0.925259	0.741974	0.894734	0.517036	0.136727	0.79612	0.887197	1.12263	0.859163	0.951658	0.962478	0.643448	0.760856	0.856155	0.111557	0.0674414	0.0760386	1.00177
270	2083	Sample	2	07V5T000y	AS13	13	5	T000	0	Y	YA	YA_Y	Y_0	13_Y_0	0.850176	0.909179	0.109144	1.44501	1.11521	1.38403	0.547724	0.360393	1.03537	0.871372	1.14307	0.998167	0.772145	1.11803	0.631003	1.22541	0.9041	0.193826	0.0888813	0.188416	1.10137
271	2084	Sample	2	09V4T060y	GD17	17	4	T060	1	Y	OA	OA_Y	Y_01	17_Y_01	1.01161	1.26459	0.811964	0.854873	1.22589	0.891969	0.510994	0.878657	0.957957	1.15325	1.31073	1.40178	1.1949	1.4605	0.880206	0.867566	0.673989	0.201626	0.083952	0.142893	1.46499
272	2085	Sample	2	10V4T240y	PR16	16	4	T240	4	Y	OA	OA_Y	Y_04	16_Y_04	0.483201	0.606293	1.1238	0.513496	0.691792	0.572892	0.579431	1.17154	0.806725	0.663702	0.784649	0.798234	0.737473	0.853576	0.737389	0.633165	0.954185	0.0669448	0.0242208	0.0444693	0.690189
273	2086	Sample	2	09V4T360y	GD17	17	4	T360	6	Y	OA	OA_Y	Y_06	17_Y_06	0.614911	0.777766	0.587873	0.797789	0.904141	0.659435	0.669576	1.44854	0.555036	0.870481	0.998404	0.919602	0.879775	0.97809	0.604781	0.77477	1.34869	0.0484762	0.0209256	0.027844	1.19879
274	2087	Sample	2	07V4T015m	AS13	13	4	T015	0.25	M	YA	YA_M	M_0.25	13_M_0.25	0.91452	0.966726	0.592238	1.02173	1.07918	1.15893	0.44348	0	0.641545	0.96937	1.15939	1.27975	1.12108	1.31278	1.40897	0.78745	1.45953	0.152755	0.0662056	0.08013	1.17851
275	2088	Sample	2	07V5T060y	AS13	13	5	T060	1	Y	YA	YA_Y	Y_01	13_Y_01	1.22494	1.11083	1.29099	1.01645	1.14685	1.02832	0.470808	0.279075	0.66565	0.972543	1.17985	1.40685	1.10442	1.3842	1.53815	0.676416	1.33054	0.103997	0.0392078	0.0465382	1.24631
276	2089	Sample	2	10V3T000	PR16	16	3	T-30	-1	I	OA	OA_I	I_3	16_I_3	0.864838	1.08191	0.339773	0.967288	1.13218	0.94246	0.588538	1.39456	0.81186	1.10177	1.31305	1.23899	1.21416	1.28857	0.887939	0.941469	1.35062	0.0844916	0.037596	0.0185643	1.04925
277	2090	Sample	2	10V4T180y	PR16	16	4	T180	3	Y	OA	OA_Y	Y_03	16_Y_03	0.764664	0.717706	1.04967	0.983334	0.893486	0.638228	0.558845	1.36381	0.848402	0.839421	0.950711	0.925233	0.856871	0.929386	1.06003	0.557564	1.07894	0.0529115	0.0279246	0.0362153	0.839087
278	2091	Sample	2	08V5T000y	TP12	12	5	T000	0	Y	YA	YA_Y	Y_0	12_Y_0	0.721994	0.889204	0.222336	0.792034	1.06317	0.953272	0.525311	0.448877	0.779947	0.821706	1.15273	0.892038	0.876308	1.01109	0.761129	0.828975	1.32181	0.254025	0.157365	0.259984	0.885107
279	2092	Sample	2	07V4T030m	AS13	13	4	T030	0.5	M	YA	YA_M	M_0.5	13_M_0.5	0.961852	1.00265	0.95691	0.801779	1.04781	0.902771	0.428148	0.214848	1.03236	0.937027	1.1252	1.23811	1.01928	1.19873	1.74856	0.582615	1.08829	0.179002	0.0968728	0.133582	1.04745
281	2093	Sample	2	09V5T180m	GD17	17	5	T180	3	M	OA	OA_M	M_03	17_M_03	0.613691	0.774786	1.46483	1.30266	1.0451	1.09225	0.432558	0.954356	1.54718	1.14432	1.28923	0.956458	0.951026	1.03731	1.3164	0.814114	1.59132	0.159612	0.106525	0.143025	1.28453
282	2094	Sample	2	07V4T360m	AS13	13	4	T360	6	M	YA	YA_M	M_06	13_M_06	0.691237	0.849063	0.974344	0.801283	0.981675	1.08257	0.34148	0.242986	0.961775	0.935301	1.11697	0.795605	0.754168	0.885495	0.839496	0.811614	1.42517	0.0521191	0.029583	0.0296266	0.992278
283	2095	Sample	2	10V4T000y	PR16	16	4	T000	0	Y	OA	OA_Y	Y_0	16_Y_0	0.568294	0.64167	0.20131	0.755233	0.787742	0.677962	0.2391	0.311065	0.735034	0.7351	0.822317	0.695105	0.71525	0.74227	0.40462	0.71337	0.934794	0.047631	0.0411782	0.0353323	0.72348
284	2096	Sample	2	09V1T000	GD17	17	1	T-30	-1	I	OA	OA_I	I_1	17_I_1	0.421019	0.569076	0.202223	0.785356	0.721599	1.02765	0.250434	0.332086	0.811431	0.641441	0.678181	0.588901	0.606487	0.679268	0.302677	0.69816	0.616319	0.0670862	0.0410332	0.0510595	0.850581
285	2097	Sample	2	08V4T300m	TP12	12	4	T300	5	M	YA	YA_M	M_05	12_M_05	0.771938	0.895443	0.926608	1.10318	1.00083	0.680365	0.441327	0.406995	0.695634	0.951558	1.11562	1.10599	0.979001	1.10515	0.434777	0.558456	0.691626	0.180417	0.104883	0.18436	0.945236
286	2098	Sample	2	08V5T180y	TP12	12	5	T180	3	Y	YA	YA_Y	Y_03	12_Y_03	0.402845	0.41496	0.973273	1.17689	0.728572	0.788582	0.563443	0.264643	1.04332	0.718397	1.00722	0.68844	0.578905	0.749407	0.619494	0.430026	0.88325	0.167989	0.0830537	0.2032	0.725306
287	2099	Sample	2	07V5T24hy	AS13	13	5	T24h	24	Y	YA	YA_Y	Y_24	13_Y_24	1.06279	1.11162	0.407696	1.25404	1.14935	1.50334	0.528037	0.357753	0.888502	1.08953	1.2963	1.33566	1.16686	1.40486	0.426856	0.461815	0.850676	0.223436	0.183921	0.226633	1.31931
288	2100	Sample	2	09V4T000y	GD17	17	4	T000	0	Y	OA	OA_Y	Y_0	17_Y_0	0.566259	0.549081	0.162015	1.19344	0.868188	0.793532	0.561472	0.82958	0.941294	0.928807	1.11529	0.932136	0.874773	1.02833	0.268126	0.360063	0.513068	0.0965693	0.0380997	0.103655	1.16198
291	3001	Sample	3	13V5T015m	GF24	24	5	T015	0.25	M	YA	YA_M	M_0.25	24_M_0.25	1.15401	1.24557	0.71448	0.673893	1.07275	1.11863	0.572415	1.02331	1.12781	0.961172	0.877267	1.15045	1.21581	1.22985	1.26265	1.5819	0.707884	0.266417	0.112203	0.161494	1.06308
292	3002	Sample	3	15V5T180y	JH21	21	5	T180	3	Y	OA	OA_Y	Y_03	21_Y_03	1.00155	0.960857	1.55267	0.717484	0.830388	0.687998	0.942068	1.68944	0.858005	0.827943	0.549653	0.907401	0.982638	0.995197	1.11088	0.991353	1.45072	0.117299	0.0618365	0.0611768	0.984028
293	3003	Sample	3	12V4T030y	FL22	22	4	T030	0.5	Y	YA	YA_Y	Y_0.5	22_Y_0.5	1.35722	1.30731	0.794618	1.06049	1.10012	1.2913	1.15239	1.67606	2.39738	1.04503	1.04558	1.30354	1.24389	1.42758	1.70123	1.53615	2.23051	0.184219	0.0684763	0.0717009	1.14505
294	3004	Sample	3	11V4T300y	AG20	20	4	T300	5	Y	OA	OA_Y	Y_05	20_Y_05	0.674867	0.604095	0.878559	0.650672	0.66442	0.756809	0.5354	1.14951	1.7646	0.656441	0.807365	0.724473	0.737235	0.774424	0.741052	1.2926	1.65503	0.118075	0.0507836	0.045095	0.820159
295	3005	Sample	3	12V5T24hm	FL22	22	5	T24h	24	M	YA	YA_M	M_24	22_M_24	0.667092	0.752102	0.147782	0.522648	0.74211	1.39112	0.475612	1.13796	1.00967	0.648763	0.626705	0.855288	0.691874	0.97796	0.312119	0.856716	0.487557	0.187959	0.142409	0.210526	0.837772
296	3006	Sample	3	15V4T060m	JH21	21	4	T060	1	M	OA	OA_M	M_01	21_M_01	0.857521	0.758167	0.689563	0.626844	0.680345	0.615732	0.369875	0.543151	0.873962	0.610365	0.566474	0.6826	0.756452	0.723451	0.766104	0.945549	0.537291	0.0897057	0.0279919	0.0399739	0.687725
297	3007	Sample	3	13V4T300y	GF24	24	4	T300	5	Y	YA	YA_Y	Y_05	24_Y_05	0.987028	1.03226	0.85654	1.04391	0.934335	0.805968	0.563361	0.710733	1.53068	0.878608	1.03405	0.976983	1.08456	1.07748	0.790758	1.1143	1.27987	0.180497	0.11359	0.146911	0.885116
298	3008	Sample	3	15V4T300m	JH21	21	4	T300	5	M	OA	OA_M	M_05	21_M_05	1.25919	1.19229	1.20295	0.982709	0.934999	0.738812	0.624249	1.06549	1.26088	0.923648	0.881236	1.18519	1.12655	1.1942	0.896874	0.959223	1.63615	0.137892	0.0586211	0.0876749	0.955473
299	3009	Sample	3	15V5T360y	JH21	21	5	T360	6	Y	OA	OA_Y	Y_06	21_Y_06	0.656099	0.665355	1.1417	0.677169	0.673658	0.537001	0.420222	0.485397	1.25789	0.643531	0.807892	0.711864	0.747827	0.814468	0.532217	0.874413	1.35039	0.144932	0.0725312	0.151926	0.68867
300	3010	Sample	3	13V4T240y	GF24	24	4	T240	4	Y	YA	YA_Y	Y_04	24_Y_04	0.643598	0.466606	0.733335	1.49039	0.754298	0.885699	0.472666	0.44336	2.1146	0.7544	0.807035	0.791031	0.783244	0.880396	0.528565	0.584277	0.990807	0.131259	0.0542155	0.142518	0.885286
302	3011	Sample	3	11V4T030y	AG20	20	4	T030	0.5	Y	OA	OA_Y	Y_0.5	20_Y_0.5	0.754347	0.807269	0.356171	0.609903	0.785982	0.844562	0.284374	0.279512	1.51127	0.742832	0.72756	0.800672	0.88955	0.913901	1.38744	0.822486	0.964379	0.137908	0.110625	0.11853	0.759807
303	3012	Sample	3	12V5T300m	FL22	22	5	T300	5	M	YA	YA_M	M_05	22_M_05	1.29137	1.2405	1.41932	0.862905	0.943415	0.85659	0.440482	0.781295	1.37808	1.00307	0.901866	1.16371	1.11001	1.15174	0.724261	0.675291	0.974086	0.178328	0.0757841	0.17662	0.98512
304	3013	Sample	3	14V4T060m	JB18	18	4	T060	1	M	OA	OA_M	M_01	18_M_01	1.42943	1.28422	1.2475	1.17329	1.08832	0.969142	0.56561	1.06436	1.32333	1.05081	0.952226	1.25378	0.968131	1.32864	0.821742	0.730114	0.883083	0.155063	0.0730158	0.225308	1.13227
305	3014	Sample	3	11V5T060m	AG20	20	5	T060	1	M	OA	OA_M	M_01	20_M_01	1.28251	1.33648	1.74477	0.960514	1.24272	1.02314	0.427938	0.59107	1.15462	1.22678	1.07271	1.09594	0.944759	1.23443	1.30724	0.984234	1.08309	0.119465	0.0504962	0.111003	1.14982
306	3015	Sample	3	12V4T360y	FL22	22	4	T360	6	Y	YA	YA_Y	Y_06	22_Y_06	0.972202	1.13498	0.953594	1.03825	1.24066	1.05476	0.574704	0.263062	1.86683	1.12873	1.17557	1.16279	1.36781	1.3624	0.719876	1.16714	0.987115	0.343843	0.170913	0.349136	1.18463
307	3016	Sample	3	14V4T030m	JB18	18	4	T030	0.5	M	OA	OA_M	M_0.5	18_M_0.5	0.876381	1.04034	2.40463	0.911563	0.956365	1.2787	0.354979	0.267459	1.34148	0.839773	0.851204	0.899057	0.806185	0.983428	1.46744	0.92176	0.927488	0.167925	0.0789343	0.142383	1.03788
308	3017	Sample	3	12V5T030m	FL22	22	5	T030	0.5	M	YA	YA_M	M_0.5	22_M_0.5	1.42739	1.73213	1.08441	0.788009	1.31716	1.40721	0.375015	0.653247	1.25638	1.14957	1.12734	1.69031	1.38635	1.63047	1.15123	0.765279	0.929112	0.230974	0.134661	0.184939	1.16927
309	3018	Sample	3	14V4T015m	JB18	18	4	T015	0.25	M	OA	OA_M	M_0.25	18_M_0.25	0.891114	1.08078	0.681922	0.895329	1.01571	1.32079	0.42135	0.283383	1.07555	0.891398	0.864859	1.10865	0.888905	1.14445	1.71608	0.995301	1.34783	0.153443	0.0533691	0.0991073	1.00272
310	3019	Sample	3	14V5T180y	JB18	18	5	T180	3	Y	OA	OA_Y	Y_03	18_Y_03	1.29602	1.16418	2.86459	1.81024	1.50487	1.43902	0.825245	0.801993	1.82254	1.6503	1.46409	1.70769	1.48928	1.69699	2.09284	0.855973	1.41841	0.141775	0.0564995	0.144269	1.9147
312	3020	Sample	3	15V5T000y	JH21	21	5	T000	0	Y	OA	OA_Y	Y_0	21_Y_0	0.69378	0.723504	0.511312	0.55069	0.598289	0.82546	0.279261	0.196811	0.484188	0.498507	0.499487	0.483338	0.518099	0.581996	0.47735	0.834215	0.384624	0.232388	0.132945	0.209651	0.545843
313	3021	Sample	3	13V5T180m	GF24	24	5	T180	3	M	YA	YA_M	M_03	24_M_03	0.710914	0.729807	1.69323	1.54765	0.89624	0.746924	0.407382	0.517786	0.847157	0.814414	0.714552	0.912543	0.826004	1.00874	1.04473	0.537348	0.654146	0.191909	0.130586	0.218597	0.814964
314	3022	Sample	3	14V4T000m	JB18	18	4	T000	0	M	OA	OA_M	M_0	18_M_0	0.495334	0.625759	0.524642	0.809485	0.782795	1.0251	0.354949	0.21222	0.872838	0.639307	0.604166	0.747009	0.681851	0.831125	0.510244	0.74439	0.598748	0.174505	0.0896499	0.161529	0.761656
315	3023	Sample	3	15V4T180m	JH21	21	4	T180	3	M	OA	OA_M	M_03	21_M_03	1.0015	1.16949	1.67996	1.22905	1.09773	0.793993	0.50475	0.912342	1.42081	1.15618	1.065	1.3132	1.28503	1.49484	1.528	0.643944	1.65658	0.133042	0.0728288	0.0743524	1.16117
316	3024	Sample	3	11V5T120m	AG20	20	5	T120	2	M	OA	OA_M	M_02	20_M_02	0.619978	0.506762	1.84575	1.1991	0.753859	0.551529	0.425398	1.21763	0.773902	0.703237	0.688009	0.676727	0.613986	0.782019	1.15207	0.523695	1.29485	0.117059	0.0542976	0.136994	0.793278
317	3025	Sample	3	15V4T030m	JH21	21	4	T030	0.5	M	OA	OA_M	M_0.5	21_M_0.5	0.911461	1.11142	0.473243	0.869238	1.12815	1.02046	0.385735	0.269139	0.970607	1.00309	1.02366	0.975805	0.987544	1.07606	2.64173	1.01811	2.21843	0.178675	0.0918534	0.18215	1.01098
318	3026	Sample	3	15V4T120m	JH21	21	4	T120	2	M	OA	OA_M	M_02	21_M_02	1.03378	1.29628	1.54018	1.0352	1.19253	0.900788	0.412626	0.284991	1.48816	1.06091	1.14328	1.00527	0.963784	1.23262	1.71051	0.911118	1.7807	0.174245	0.100137	0.147592	1.16632
319	3027	Sample	3	14V4T240m	JB18	18	4	T240	4	M	OA	OA_M	M_04	18_M_04	0.682651	0.590311	2.31442	1.44415	0.946709	0.989325	0.603296	0.971676	1.57465	0.931248	0.913568	0.871462	0.862315	1.00406	1.1358	0.594625	1.25669	0.108768	0.0544792	0.0856143	1.12719
320	3028	Sample	3	14V5T120y	JB18	18	5	T120	2	Y	OA	OA_Y	Y_02	18_Y_02	1.38468	1.17909	2.12328	1.9157	1.19719	1.11504	0.707742	1.05774	0.998138	1.09438	1.07282	1.2504	1.10355	1.40848	1.75846	0.773353	1.7175	0.138117	0.0539923	0.0294497	1.40912
321	3029	Sample	3	14V5T240y	JB18	18	5	T240	4	Y	OA	OA_Y	Y_04	18_Y_04	0.895426	0.798406	2.04548	1.79519	1.22519	1.34503	0.7664	0.891461	1.00951	1.14394	1.09453	1.15229	1.16631	1.27869	1.6035	0.862466	1.87358	0.167797	0.130451	0.196904	1.51673
324	3030	Sample	3	13V4T180y	GF24	24	4	T180	3	Y	YA	YA_Y	Y_03	24_Y_03	0.808774	0.785197	1.24802	3.73699	1.18141	1.23124	0.582486	0.563087	1.35348	1.05361	1.38645	1.23063	0.896215	1.22784	1.31978	0.81193	1.03264	0.253904	0.180589	0.151665	1.2088
325	3031	Sample	3	12V5T240m	FL22	22	5	T240	4	M	YA	YA_M	M_04	22_M_04	1.42227	1.5446	1.59709	1.78629	1.3236	1.10384	0.554238	0.959299	1.06673	1.15913	1.23459	1.35506	1.2944	1.50579	1.08926	0.833218	1.27568	0.256718	0.232527	0.135603	1.24574
326	3032	Sample	3	13V4T120y	GF24	24	4	T120	2	Y	YA	YA_Y	Y_02	24_Y_02	0.681233	0.827569	1.27214	1.95713	1.01097	0.827732	0.428566	0.517966	1.07959	0.971164	1.16212	1.13518	0.858626	1.17828	1.0073	0.539947	1.01649	0.204919	0.123914	0.143849	0.974978
327	3033	Sample	3	13V2T000	GF24	24	2	T-30	-1	I	YA	YA_I	I_2	24_I_2	0.476489	0.506468	0.154648	1.46584	0.890138	1.49364	0.268504	0.238228	0.808062	0.905965	0.871537	0.797727	0.73716	0.891037	0.632283	0.761841	0.870789	0.168822	0.0999229	0.209996	0.855883
328	3034	Sample	3	14V5T060y	JB18	18	5	T060	1	Y	OA	OA_Y	Y_01	18_Y_01	1.06714	1.16095	3.30482	1.02031	1.21041	0.949485	0.478221	0.68353	0.681578	0.91539	1.03917	1.25079	0.94362	1.27746	1.26664	0.711146	0.791218	0.171601	0.0982395	0.204819	1.13924
329	3035	Sample	3	12V3T000	FL22	22	3	T-30	-1	I	YA	YA_I	I_3	22_I_3	0.816917	1.01356	0.224553	0.940006	1.23597	0.879081	0.431713	0.29386	0.992705	0.874045	1.23419	1.0621	0.974757	1.28491	0.729927	0.842422	0.759066	0.24107	0.141414	0.10977	1.0896
330	3036	Sample	3	13V5T060m	GF24	24	5	T060	1	M	YA	YA_M	M_01	24_M_01	0.811983	0.887911	1.27313	0.75632	1.07356	0.91145	0.343321	0.411777	0.752615	0.957652	1.12019	1.12548	0.954861	1.12563	0.650919	0.62462	0.445247	0.17807	0.127332	0.237195	0.954477
331	3037	Sample	3	14V5T24hy	JB18	18	5	T24h	24	Y	OA	OA_Y	Y_24	18_Y_24	0.907181	1.13431	1.22149	1.6171	0.961704	1.66412	0.38563	0.317406	0.85584	0.708818	0.725318	0.797643	0.81346	0.89531	0.566067	0.857866	0.43793	0.2391	0.13724	0.251442	0.897991
332	3038	Sample	3	12V4T180y	FL22	22	4	T180	3	Y	YA	YA_Y	Y_03	22_Y_03	0.922739	0.975054	2.17266	1.42101	0.940946	0.912902	1.09037	1.64707	1.01741	0.923128	0.854753	0.967658	0.857644	1.07385	0.673724	0.562351	0.454503	0.203704	0.123877	0.0961835	0.97968
333	3039	Sample	3	15V4T000m	JH21	21	4	T000	0	M	OA	OA_M	M_0	21_M_0	0.593121	0.687902	0.233221	0.911104	0.849822	0.732696	0.413153	0.44426	1.01663	0.74677	0.74643	0.734192	0.833545	0.863382	0.470987	0.740662	0.560759	0.222957	0.158572	0.192252	0.749176
335	3040	Sample	3	15V3T000	JH21	21	3	T-30	-1	I	OA	OA_I	I_3	21_I_3	0.492048	0.521216	0.235226	1.05195	0.864194	0.998572	0.472804	0.268314	1.27634	0.872707	0.893076	0.771334	0.961842	0.904778	0.56747	0.899027	0.688559	0.194284	0.121067	0.0943084	0.92132
336	3041	Sample	3	12V5T120m	FL22	22	5	T120	2	M	YA	YA_M	M_02	22_M_02	0.712137	0.817485	2.43406	0.934791	0.949453	1.30853	0.398109	0.831493	1.29916	0.832555	0.882669	0.939943	0.831908	1.04787	0.853789	0.60518	0.588379	0.197434	0.105946	0.0922075	0.932735
337	3042	Sample	3	12V5T015m	FL22	22	5	T015	0.25	M	YA	YA_M	M_0.25	22_M_0.25	1.00209	1.27915	0.416458	1.15262	1.34242	1.53446	0.345213	0.266446	1.35576	1.17291	1.14461	1.6226	1.50497	1.68985	1.28321	0.656134	0.899106	0.209448	0.132825	0.207292	1.2812
338	3043	Sample	3	13V4T030y	GF24	24	4	T030	0.5	Y	YA	YA_Y	Y_0.5	24_Y_0.5	0.610401	0.761975	0.458597	1.05383	0.989065	0.998394	0.264252	0.104081	1.22602	0.827961	0.866663	0.983845	0.976843	1.10209	1.19414	0.552623	0.842218	0.264895	0.193369	0.316252	0.939732
339	3044	Sample	3	13V5T090m	GF24	24	5	T090	1.5	M	YA	YA_M	M_01.5	24_M_01.5	0.910473	1.05612	1.97473	1.19917	1.11364	1.00686	0.407503	0.380183	0.891404	0.924923	0.983148	1.09552	1.05226	1.18133	1.0869	0.596996	0.842681	0.230774	0.144459	0.123092	1.09611
340	3045	Sample	3	14V2T000	JB18	18	2	T-30	-1	I	OA	OA_I	I_2	18_I_2	0.673145	0.572912	0.409268	0.980957	0.883975	0.787317	0.548221	0.363402	1.67651	1.05851	0.927676	0.803547	0.79734	0.877654	0.465298	0.495718	0.61127	0.0964762	0.0319715	0.0320255	0.984072
341	3046	Sample	3	14V4T360m	JB18	18	4	T360	6	M	OA	OA_M	M_06	18_M_06	0.828462	0.727409	2.12864	2.04963	0.997276	0.850235	0.682943	1.14112	1.48163	0.923049	0.961747	0.968076	0.853202	0.959536	0.379341	0.311854	0.360162	0.137295	0.0779071	0.118089	1.187
342	3047	Sample	3	14V4T180m	JB18	18	4	T180	3	M	OA	OA_M	M_03	18_M_03	0.632665	0.534722	1.19874	1.65606	0.789498	0.735917	0.576861	1.27173	1.91663	0.781483	0.792752	0.859694	0.736761	0.908538	0.629708	0.33155	0.435951	0.146769	0.0948993	0.0999497	0.877427
343	3048	Sample	3	15V4T24hm	JH21	21	4	T24h	24	M	OA	OA_M	M_24	21_M_24	1.30621	1.54161	0.320526	0.977837	0.832404	1.45824	0.542721	0.707778	0.85659	0.679546	0.693976	0.760198	0.930209	0.901831	0.614105	0.804584	0.733504	0.217772	0.145257	0.227301	0.845197
344	3049	Sample	3	11V2T000	AG20	20	2	T-30	-1	I	OA	OA_I	I_2	20_I_2	0.630642	0.613868	0.343224	0.848544	0.786677	0.785085	0.285091	0.212927	0.921234	0.724346	1.09991	0.62517	0.854768	0.745352	0.432627	0.707751	0.475142	0.161254	0.107164	0.130481	0.765622
346	3050	Sample	3	14V5T015y	JB18	18	5	T015	0.25	Y	OA	OA_Y	Y_0.25	18_Y_0.25	1.02777	1.18813	0.919593	1.29607	1.17809	1.09379	0.345832	0.217268	0.767787	0.982948	1.30424	1.27324	1.16983	1.33792	1.89554	0.956121	0.895752	0.178151	0.113192	0.163629	1.13736
347	3051	Sample	3	11V4T060y	AG20	20	4	T060	1	Y	OA	OA_Y	Y_01	20_Y_01	0.81632	0.920503	1.91598	1.28072	1.00326	0.690534	0.348181	0.480913	1.17542	0.944289	1.01707	1.05798	1.12491	1.09904	1.43859	0.805218	0.912336	0.157207	0.0825224	0.173995	1.07789
348	3052	Sample	3	13V5T24hm	GF24	24	5	T24h	24	M	YA	YA_M	M_24	24_M_24	0.839279	1.33775	0.990953	0.950657	0.898034	1.1367	0.271705	0.146422	0.709882	0.744045	0.806767	0.934704	0.931264	1.00189	0.695398	0.706853	0.761589	0.192206	0.129242	0.178185	0.851555
349	3053	Sample	3	15V4T360m	JH21	21	4	T360	6	M	OA	OA_M	M_06	21_M_06	1.10364	1.20966	1.48994	1.7282	1.08438	0.790057	0.436222	0.240942	0.858548	1.06626	1.11258	1.23226	1.25575	1.39616	1.01628	1.13253	1.35042	0.214424	0.1193	0.219063	1.15025
350	3054	Sample	3	15V5T030y	JH21	21	5	T030	0.5	Y	OA	OA_Y	Y_0.5	21_Y_0.5	1.32752	1.60065	1.15209	2.34368	1.29202	1.6439	0.525689	0.313329	0.722476	1.26239	1.35002	1.2904	1.55352	1.44817	2.5327	1.27286	2.15664	0.17816	0.0908473	0.168517	1.36173
351	3055	Sample	3	11V4T24hy	AG20	20	4	T24h	24	Y	OA	OA_Y	Y_24	20_Y_24	0.669402	0.957752	0.467774	2.06041	0.952189	0.906549	0.357695	0.391216	1.19845	0.877729	0.994202	0.945196	1.15539	1.05192	0.948694	0.908981	1.23907	0.20887	0.0967958	0.203269	0.903579
352	3056	Sample	3	12V5T000m	FL22	22	5	T000	0	M	YA	YA_M	M_0	22_M_0	1.4399	1.75619	0.407678	1.48429	1.2594	1.30287	0.404201	0.547469	1.29696	1.16544	1.18559	1.47176	1.15066	1.47616	0.432032	0.64097	0.702054	0.205503	0.0995968	0.218255	1.17791
353	3057	Sample	3	13V4T015y	GF24	24	4	T015	0.25	Y	YA	YA_Y	Y_0.25	24_Y_0.25	0.799826	0.976024	0.258959	1.07813	0.908085	1.03887	0.443806	0.511165	0.964427	0.911634	0.8485	1.13736	1.06881	1.24363	0.704718	0.67642	0.591307	0.211091	0.145648	0.232362	0.948819
354	3058	Sample	3	15V2T000	JH21	21	2	T-30	-1	I	OA	OA_I	I_2	21_I_2	0.925743	1.08853	0.194693	1.23047	0.976118	0.894482	0.447275	0.626793	0.706359	1.15439	1.01768	1.2185	1.42837	1.33739	0.783536	1.11853	0.784732	0.337294	0.247404	0.168579	1.01791
355	3059	Sample	3	12V4T000y	FL22	22	4	T000	0	Y	YA	YA_Y	Y_0	22_Y_0	1.67841	2.22047	0.806043	1.6638	1.32207	1.31081	0.969701	1.09048	1.12054	1.25751	1.29781	1.71454	1.82501	1.84791	0.560489	1.05063	0.622641	0.337063	0.243988	0.35762	1.27233
356	3060	Sample	3	15V4T240m	JH21	21	4	T240	4	M	OA	OA_M	M_04	21_M_04	1.14816	1.30068	1.66969	2.30647	1.30378	0.741001	0.742329	2.41714	2.0904	1.45532	1.42169	1.49001	1.65494	1.57229	1.18922	1.23583	1.23963	0.209286	0.12717	0.236971	1.43156
358	3061	Sample	3	13V5T120m	GF24	24	5	T120	2	M	YA	YA_M	M_02	24_M_02	0.803696	0.84224	1.60787	1.53467	0.845704	0.834052	0.421737	0.860805	1.16862	0.906226	0.840014	1.04846	1.00709	1.08058	0.993993	0.634708	0.906185	0.190159	0.153968	0.241673	1.00118
359	3062	Sample	3	15V5T090y	JH21	21	5	T090	1.5	Y	OA	OA_Y	Y_01.5	21_Y_01.5	2.40066	2.50432	2.03694	2.34472	1.93568	1.46715	1.81386	4.75096	1.94177	2.1448	2.11017	2.49885	2.5088	2.50314	2.31713	1.14366	2.00274	0.132586	0.0835499	0.121177	2.3269
360	3063	Sample	3	14V4T300m	JB18	18	4	T300	5	M	OA	OA_M	M_05	18_M_05	1.86735	1.88045	3.45724	2.84748	1.91544	1.38994	1.36615	2.82977	2.51188	2.21254	2.1984	2.59729	2.35838	2.50019	1.96711	1.49495	2.95805	0.273281	0.143611	0.266367	2.28147
361	3064	Sample	3	13V5T240m	GF24	24	5	T240	4	M	YA	YA_M	M_04	24_M_04	1.63528	1.54801	1.92799	2.06072	1.46695	0.86698	0.956678	1.57372	1.02692	1.75743	1.65356	1.93735	2.1225	1.9983	1.51233	1.11353	2.44344	0.222285	0.120364	0.2526	1.61835
362	3065	Sample	3	12V4T060y	FL22	22	4	T060	1	Y	YA	YA_Y	Y_01	22_Y_01	2.80893	3.11515	1.33662	2.26181	1.62848	1.21422	1.81787	3.05753	1.20312	1.73864	1.78247	2.33018	2.17991	2.42463	2.39583	1.24618	2.48635	0.272959	0.202108	0.361688	1.75608
363	3066	Sample	3	13V5T030m	GF24	24	5	T030	0.5	M	YA	YA_M	M_0.5	24_M_0.5	1.47268	1.50119	1.50836	1.35132	1.38063	1.12365	0.510083	0.743463	0.853948	1.12961	1.25309	1.47901	1.6242	1.51564	1.57304	1.23576	1.8801	0.272817	0.172366	0.157794	1.18351
364	3067	Sample	3	14V5T030y	JB18	18	5	T030	0.5	Y	OA	OA_Y	Y_0.5	18_Y_0.5	1.40107	1.51991	2.04997	1.43998	1.37701	0.962152	0.385316	0.473609	0.580725	1.05412	1.08306	1.48525	1.23786	1.48017	1.55888	1.0637	1.49805	0.215983	0.127994	0.220607	1.16642
365	3068	Sample	3	13V5T000m	GF24	24	5	T000	0	M	YA	YA_M	M_0	24_M_0	1.23614	1.23137	1.3774	1.50482	1.34142	1.14692	0.442781	0.369331	0.860363	1.12592	1.16606	1.48664	1.46043	1.40057	0.64698	1.02832	1.05107	0.308706	0.259908	0.161586	1.1632
366	3069	Sample	3	14V5T000y	JB18	18	5	T000	0	Y	OA	OA_Y	Y_0	18_Y_0	0.936613	0.926909	1.58528	1.68773	1.09008	1.1662	0.446823	0.235627	0.569818	0.907578	0.942878	1.24681	1.02093	1.19408	0.495079	1.07577	0.682617	0.213078	0.113383	0.254812	1.00728
367	3070	Sample	3	12V5T360m	FL22	22	5	T360	6	M	YA	YA_M	M_06	22_M_06	1.49874	1.58999	0.77579	1.33521	1.25221	1.10245	0.408752	0.277162	0.899555	1.12876	1.14359	1.46066	1.39626	1.51223	0.781004	1.21989	0.976483	0.244476	0.161024	0.21525	1.02838
369	3071	Sample	3	11V5T090m	AG20	20	5	T090	1.5	M	OA	OA_M	M_01.5	20_M_01.5	0.791519	0.695869	1.61002	1.26619	0.96668	0.767574	0.586767	1.98305	0.762082	0.845426	0.885336	1.09903	0.94888	1.05779	1.26769	0.789411	0.951826	0.150009	0.0576279	0.10769	1.05926
370	3072	Sample	3	14V3T000	JB18	18	3	T-30	-1	I	OA	OA_I	I_3	18_I_3	0.394837	0.369637	0.184571	1.28905	0.680935	0.994187	0.29812	0.390495	0.860735	0.593353	0.660589	0.628012	0.762082	0.668606	0.563014	0.687845	0.822129	0.0724214	0.0419966	0.0705468	0.66297
371	3073	Sample	3	14V4T120m	JB18	18	4	T120	2	M	OA	OA_M	M_02	18_M_02	0.785173	0.748538	0.552267	2.58695	1.32879	1.41102	0.540558	0.954777	2.14367	1.15087	1.57638	1.36145	1.3251	1.33826	1.02415	0.788891	0.769371	0.143112	0.0782063	0.167058	1.4209
372	3074	Sample	3	14V5T300y	JB18	18	5	T300	5	Y	OA	OA_Y	Y_05	18_Y_05	0.837634	0.670295	3.14825	1.65352	1.12493	1.08662	0.540342	0.726929	0.910503	0.943982	1.24846	1.11848	1.05861	1.04464	0.888317	0.637235	0.930372	0.201614	0.1028	0.13985	1.15371
373	3075	Sample	3	15V5T060y	JH21	21	5	T060	1	Y	OA	OA_Y	Y_01	21_Y_01	1.45507	1.21522	1.79395	1.64885	1.92457	1.89581	0.623219	0.702228	1.32773	1.66566	1.46283	1.76847	1.59609	1.7423	2.23926	1.49975	2.04343	0.157081	0.0677447	0.154429	1.72447
374	3076	Sample	3	12V5T060m	FL22	22	5	T060	1	M	YA	YA_M	M_01	22_M_01	1.72483	1.72787	1.34267	1.87889	1.59448	1.54987	0.492103	1.35389	0.902443	1.23042	1.04006	1.79527	1.66411	1.63525	1.46487	0.911063	1.40922	0.19414	0.09585	0.203294	1.28429
375	3077	Sample	3	15V4T090m	JH21	21	4	T090	1.5	M	OA	OA_M	M_01.5	21_M_01.5	1.09757	0.931993	1.30397	1.82587	1.63953	1.14217	0.462435	0.380088	0.985727	1.26747	1.1822	1.3679	1.26447	1.4442	1.80056	1.26361	1.71158	0.210534	0.115138	0.209322	1.37293
376	3078	Sample	3	13V5T300m	GF24	24	5	T300	5	M	YA	YA_M	M_05	24_M_05	0.858619	0.798046	1.96292	1.5004	1.17336	0.800859	0.537452	0.563974	0.809679	0.951654	0.970187	1.18851	1.15364	1.12502	0.828612	0.711711	1.13856	0.164866	0.116451	0.190188	0.917542
377	3079	Sample	3	11V4T180y	AG20	20	4	T180	3	Y	OA	OA_Y	Y_03	20_Y_03	0.678975	0.579546	0.731448	2.05592	1.33933	1.18199	0.663834	1.72538	1.92847	1.32087	1.63509	1.25296	1.5131	1.25315	1.27004	0.748596	1.55316	0.161835	0.116491	0.124328	1.26851
378	3080	Sample	3	13V4T000y	GF24	24	4	T000	0	Y	YA	YA_Y	Y_0	24_Y_0	0.908355	0.83473	0.791838	1.45033	1.44269	1.26214	0.234788	0.185096	0.885433	1.05091	1.00066	1.26934	1.18524	1.2227	0.743168	0.945109	1.33176	0.229436	0.158979	0.262988	1.04502
381	3081	Sample	3	15V5T24hy	JH21	21	5	T24h	24	Y	OA	OA_Y	Y_24	21_Y_24	0.512928	0.564071	0.377619	0.623535	0.493387	0.547177	0.332629	0.131594	0.421779	0.462546	0.547056	0.453831	0.476654	0.498567	0.302471	0.60138	0.283752	0.183967	0.117427	0.250328	0.523354
382	3082	Sample	3	11V4T000y	AG20	20	4	T000	0	Y	OA	OA_Y	Y_0	20_Y_0	0.461806	0.609118	0.131333	0.587106	0.46569	0.566751	0.144142	0.174662	1.15062	0.446629	0.6733	0.424473	0.48104	0.482995	0.311033	0.599137	0.2449	0.109911	0.0657431	0.108322	0.519642
383	3083	Sample	3	11V4T015y	AG20	20	4	T015	0.25	Y	OA	OA_Y	Y_0.25	20_Y_0.25	0.446097	0.57698	0.156875	0.563176	0.481443	0.51033	0.121979	0.0879578	1.1644	0.456011	0.60098	0.432453	0.483942	0.488624	0.845425	0.573493	0.340672	0.0978041	0.0744615	0.0997208	0.502628
384	3084	Sample	3	12V4T090y	FL22	22	4	T090	1.5	Y	YA	YA_Y	Y_01.5	22_Y_01.5	1.19685	1.28337	0.952879	0.735985	0.718724	0.756946	0.676418	1.13346	1.06181	0.689076	0.804881	0.726187	0.732164	0.757757	1.13415	0.502103	0.360233	0.103607	0.056961	0.138762	0.771131
385	3085	Sample	3	14V1T000	JB18	18	1	T-30	-1	I	OA	OA_I	I_1	18_I_1	0.404381	0.547758	0.566359	0.596539	0.442245	0.848281	0.279913	0.998425	0.661485	0.411422	0.546115	0.423843	0.376791	0.548429	0.459268	0.489686	0.32948	0.0687146	0.0287646	0.0646363	0.50533
386	3086	Sample	3	11V3T000	AG20	20	3	T-30	-1	I	OA	OA_I	I_3	20_I_3	0.325148	0.439887	0.176137	0.538447	0.407994	0.445078	0.190047	0.247636	0.669021	0.393002	0.58782	0.346138	0.437509	0.425859	0.344506	0.601933	0.26929	0.0687835	0.0195324	0.0589668	0.444756
387	3087	Sample	3	13V4T060y	GF24	24	4	T060	1	Y	YA	YA_Y	Y_01	24_Y_01	0.917879	1.12991	0.517692	0.698928	0.720863	0.702515	0.281484	0.351442	0.930891	0.652498	0.869386	0.778825	0.687546	0.831887	0.848321	0.652091	0.343148	0.109379	0.0903005	0.173592	0.69391
388	3088	Sample	3	12V4T24hy	FL22	22	4	T24h	24	Y	YA	YA_Y	Y_24	22_Y_24	1.18897	1.36002	0.0813809	0.835706	0.888557	1.05519	0.305633	0.385241	1.25919	0.766223	1.15931	0.79918	0.898429	0.944827	0.686305	1.05559	0.4891	0.205673	0.155796	0.18564	0.89773
389	3089	Sample	3	12V5T180m	FL22	22	5	T180	3	M	YA	YA_M	M_03	22_M_03	0.639597	0.80725	0.888056	0.683284	0.572772	0.917106	0.268212	0.454948	0.746023	0.605938	0.719368	0.577166	0.64507	0.712478	0.698142	0.577019	0.575629	0.0846428	0.0382344	0.0296415	0.565382
390	3090	Sample	3	13V4T360y	GF24	24	4	T360	6	Y	YA	YA_Y	Y_06	24_Y_06	0.553869	0.69806	0.272435	0.599641	0.536008	0.438514	0.155473	0.254889	0.918455	0.542472	0.751434	0.603883	0.673508	0.630154	0.482066	0.62248	0.725791	0.101988	0.0562818	0.14415	0.600207
392	3091	Sample	3	11V5T030m	AG20	20	5	T030	0.5	M	OA	OA_M	M_0.5	20_M_0.5	0.833743	1.00037	0.552577	0.655208	0.751624	0.49852	0.18512	0.210475	0.716882	0.679544	0.858191	0.657893	0.73571	0.792167	1.42336	0.856749	0.938684	0.159717	0.080881	0.175486	0.701108
393	3092	Sample	3	12V2T000	FL22	22	2	T-30	-1	I	YA	YA_I	I_2	22_I_2	1.11371	1.13038	0.202429	0.63367	0.819609	0.829138	0.179963	0.0934998	0.582812	0.654227	0.849086	0.723417	0.775994	0.813839	0.625118	0.813453	0.699056	0.253723	0.133063	0.269288	0.730822
394	3093	Sample	3	13V1T000	GF24	24	1	T-30	-1	I	YA	YA_I	I_1	24_I_1	0.745489	0.984844	0.275148	1.04168	0.81921	1.33472	0.566175	0.842829	0.910376	0.780458	0.95095	0.805639	0.813013	0.936314	0.429414	0.641429	0.465053	0.186517	0.0787761	0.126161	0.793379
395	3094	Sample	3	11V4T090y	AG20	20	4	T090	1.5	Y	OA	OA_Y	Y_01.5	20_Y_01.5	1.35808	1.57	0.837841	1.01772	0.98949	0.622482	0.272836	1.11713	1.32431	0.924165	1.1704	1.0794	1.06765	1.19183	1.383	0.781136	0.713345	0.154736	0.0701779	0.127357	0.9165
396	3095	Sample	3	15V4T015m	JH21	21	4	T015	0.25	M	OA	OA_M	M_0.25	21_M_0.25	0.534984	0.653736	0.185774	0.597031	0.553784	0.452518	0.115042	0.122003	0.516419	0.584292	0.679607	0.531777	0.643312	0.676055	1.48353	0.726567	0.893284	0.144427	0.0618621	0.148404	0.489181
397	3096	Sample	3	14V5T090y	JB18	18	5	T090	1.5	Y	OA	OA_Y	Y_01.5	18_Y_01.5	2.07819	2.10723	1.5696	1.33808	1.36409	1.12586	0.415961	0.750059	1.01684	1.23901	1.25776	1.47354	1.15346	1.42351	2.13352	0.889824	1.14717	0.157578	0.0763109	0.115051	1.28878
398	3097	Sample	3	15V1T000	JH21	21	1	T-30	-1	I	OA	OA_I	I_1	21_I_1	0.798865	0.930443	0.250109	1.07894	0.828834	0.807019	0.467368	0.395533	0.966096	0.776996	1.07356	0.812496	0.969371	0.984334	0.886379	1.0859	1.08487	0.178353	0.110365	0.204861	0.803507
399	3098	Sample	3	11V5T24hm	AG20	20	5	T24h	24	M	OA	OA_M	M_24	20_M_24	0.661655	0.62151	0.342383	0.555271	0.64199	0.63205	0.162749	0.167465	0.840816	0.55796	0.588753	0.478925	0.578355	0.624963	0.498412	0.938157	0.627066	0.0770599	0.0423622	0.0760129	0.529229
400	3099	Sample	3	12V1T000	FL22	22	1	T-30	-1	I	YA	YA_I	I_1	22_I_1	0.874806	0.995314	0.314737	0.938729	0.885244	0.84088	0.270968	1.37386	0.862433	0.756378	0.911911	0.772827	0.845629	0.902619	0.471018	0.861399	0.404495	0.188037	0.129965	0.147436	0.759819
401	3100	Sample	3	11V5T180m	AG20	20	5	T180	3	M	OA	OA_M	M_03	20_M_03	0.717562	0.521966	1.5077	1.47637	0.894316	0.860174	0.404083	1.0841	1.21276	0.737864	0.902504	0.722219	0.79814	0.860044	0.857878	0.788661	0.447795	0.149386	0.117811	0.189356	0.89468
403	3101	Sample	3	14V5T360y	JB18	18	5	T360	6	Y	OA	OA_Y	Y_06	18_Y_06	0.999149	1.10642	0.998174	0.893718	1.05192	0.870427	0.401233	0.842955	1.28464	0.853343	0.986983	0.836005	0.898744	0.866896	0.682004	0.998156	0.753314	0.147827	0.0942117	0.14188	0.918953
404	3102	Sample	3	15V5T240y	JH21	21	5	T240	4	Y	OA	OA_Y	Y_04	21_Y_04	1.10173	1.15673	1.305	1.32649	1.13994	1.0376	1.32331	2.61601	1.12336	0.943874	1.19626	0.952352	0.942511	0.955812	1.28789	1.11037	1.28399	0.174323	0.0956111	0.0515561	1.07465
405	3103	Sample	3	11V5T300m	AG20	20	5	T300	5	M	OA	OA_M	M_05	20_M_05	0.437682	0.456106	0.90235	0.887431	0.639336	0.57909	0.351651	1.06806	0.89716	0.462812	0.710345	0.458841	0.562364	0.506937	0.618874	0.714323	1.10643	0.128335	0.0248183	0.149016	0.550411
406	3104	Sample	3	13V4T090y	GF24	24	4	T090	1.5	Y	YA	YA_Y	Y_01.5	24_Y_01.5	1.07852	0.945564	0.749171	1.01627	1.14583	0.946695	0.31093	0.447018	1.1355	0.859407	1.24487	0.967005	0.805844	0.959401	0.962047	0.625908	0.832357	0.171859	0.0815676	0.0562446	1.10641
407	3105	Sample	3	13V4T24hy	GF24	24	4	T24h	24	Y	YA	YA_Y	Y_24	24_Y_24	0.713007	0.686152	0.148103	1.08429	0.925239	1.34389	0.288805	0.460142	1.06741	0.770281	0.924239	0.827572	0.886569	0.86276	0.679922	0.889157	0.851803	0.23148	0.140921	0.21304	0.795896
408	3106	Sample	3	11V1T000	AG20	20	1	T-30	-1	I	OA	OA_I	I_1	20_I_1	0.710261	0.771854	0.404166	0.736175	0.633453	0.622303	0.166526	0.248135	0.681779	0.539397	0.708285	0.430845	0.485793	0.461947	0.451718	0.909015	0.600323	0.114208	0.0510539	0.116839	0.524937
409	3107	Sample	3	12V5T090m	FL22	22	5	T090	1.5	M	YA	YA_M	M_01.5	22_M_01.5	2.04843	1.99583	1.36214	1.28946	1.55025	1.69436	0.348107	0.976853	1.04147	1.13158	1.33136	1.33586	1.34513	1.39518	1.57078	1.18572	0.710391	0.207584	0.11395	0.158776	1.20917
410	3108	Sample	3	15V5T300y	JH21	21	5	T300	5	Y	OA	OA_Y	Y_05	21_Y_05	1.03005	1.1281	1.58509	1.03289	1.21569	1.01185	0.466147	0.278836	1.07701	1.03545	1.47713	0.904479	1.03631	1.15707	1.13055	1.64471	1.27092	0.256893	0.122383	0.283904	1.01316
411	3109	Sample	3	15V5T015y	JH21	21	5	T015	0.25	Y	OA	OA_Y	Y_0.25	21_Y_0.25	0.840899	1.09167	0.420288	0.96435	1.07551	1.16365	0.316881	0.180016	1.22925	0.84963	1.19995	0.836959	1.03718	1.01641	1.75876	1.36412	1.21451	0.261852	0.183278	0.209106	0.898691
412	3110	Sample	3	15V5T120y	JH21	21	5	T120	2	Y	OA	OA_Y	Y_02	21_Y_02	1.14298	1.06091	1.4897	1.03317	1.11315	1.12011	1.17191	2.19637	0.946097	1.01641	1.15128	1.07023	1.05785	1.08905	1.99622	1.01053	1.24865	0.1536	0.105215	0.11671	1.0194
414	3111	Sample	3	12V4T300y	FL22	22	4	T300	5	Y	YA	YA_Y	Y_05	22_Y_05	0.949054	0.845992	0.715541	0.946294	0.842327	0.747446	0.994503	1.8815	1.04423	0.719227	0.839073	0.773201	0.898625	0.713371	0.803686	0.93911	1.16342	0.182051	0.109818	0.257751	0.75604
415	3112	Sample	3	11V4T240y	AG20	20	4	T240	4	Y	OA	OA_Y	Y_04	20_Y_04	0.5622	0.496226	0.878766	0.981361	0.75094	0.639239	0.388124	0.861573	1.34538	0.6229	0.808098	0.665621	0.685278	0.630352	0.639731	0.777176	1.00028	0.167987	0.0956615	0.147654	0.60883
416	3113	Sample	3	11V4T360y	AG20	20	4	T360	6	Y	OA	OA_Y	Y_06	20_Y_06	0.624425	0.791425	1.22126	0.879651	0.877034	0.545321	0.311862	0.670413	1.12429	0.745289	1.04195	0.727886	0.85829	0.701776	0.62011	0.993123	1.24376	0.132275	0.0829859	0.193755	0.677952
417	3114	Sample	3	11V5T000m	AG20	20	5	T000	0	M	OA	OA_M	M_0	20_M_0	0.482285	0.671577	0.715093	0.649743	0.697002	0.504144	0.301225	0.468361	1.18347	0.530011	0.864575	0.542431	0.523714	0.586783	0.366922	0.909678	0.958277	0.135737	0.0766588	0.114858	0.567649
418	3115	Sample	3	11V5T015m	AG20	20	5	T015	0.25	M	OA	OA_M	M_0.25	20_M_0.25	0.476539	0.600754	0.283828	0.480479	0.555582	0.438538	0.132312	0.130262	0.890949	0.486483	0.579715	0.521006	0.484832	0.494443	1.77096	0.749581	0.845447	0.136392	0.0764084	0.114016	0.476778
419	3116	Sample	3	11V4T120y	AG20	20	4	T120	2	Y	OA	OA_Y	Y_02	20_Y_02	0.824647	0.979207	0.935141	0.907437	0.730016	0.749512	0.342322	1.05599	1.58315	0.700275	1.01461	0.743099	0.767609	0.667076	1.44051	0.732815	0.935696	0.102477	0.0759388	0.0780948	0.728485
420	3117	Sample	3	11V5T360m	AG20	20	5	T360	6	M	OA	OA_M	M_06	20_M_06	0.512392	0.653756	1.34132	0.798953	0.687957	0.619187	0.316754	0.534077	1.38069	0.591131	1.1105	0.58172	0.732016	0.662398	0.991368	1.20594	1.36647	0.193602	0.10694	0.175037	0.652841
421	3118	Sample	3	12V4T120y	FL22	22	4	T120	2	Y	YA	YA_Y	Y_02	22_Y_02	1.36307	1.04113	1.33182	1.30524	1.34721	1.21823	1.72248	2.86707	2.21191	1.44826	2.0451	1.34565	1.58285	1.38106	0.994751	0.84077	0.849998	0.205754	0.159804	0.171868	1.85519
422	3119	Sample	3	13V3T000	GF24	24	3	T-30	-1	I	YA	YA_I	I_3	24_I_3	0.633625	0.793893	0.131532	0.828857	0.764634	0.90957	0.41254	0.822411	1.16594	0.742341	1.02015	0.808838	0.805739	0.878184	0.588122	0.887674	0.778635	0.15547	0.138727	0.227819	0.772439
423	3120	Sample	3	13V5T360m	GF24	24	5	T360	6	M	YA	YA_M	M_06	24_M_06	1.30297	1.47631	1.48324	0.841562	1.00385	0.805878	0.513094	0.52786	1.38129	0.831526	1.45931	1.02546	1.06643	1.04127	0.643732	1.14839	1.07901	0.160744	0.108517	0.129651	1.01213
425	3121	Sample	3	14V4T24hm	JB18	18	4	T24h	24	M	OA	OA_M	M_24	18_M_24	0.568808	0.63627	0.768407	0.734078	0.588621	1.39737	0.493217	0.935434	0.943039	0.456417	0.647505	0.523506	0.519842	0.62979	0.316059	0.44794	0.39589	0.189509	0.120751	0.264834	0.573475
426	3122	Sample	3	12V4T240y	FL22	22	4	T240	4	Y	YA	YA_Y	Y_04	22_Y_04	0.888902	0.821157	1.12133	1.01633	0.816064	0.884546	0.776948	1.40854	1.19543	0.853075	0.997371	0.860599	0.912722	0.893351	0.497693	0.751987	0.383294	0.227376	0.133496	0.199836	0.830251
427	3123	Sample	3	14V4T090m	JB18	18	4	T090	1.5	M	OA	OA_M	M_01.5	18_M_01.5	0.900901	0.711761	0.560308	0.872715	0.777948	0.904969	0.640937	1.54782	1.60813	0.676372	0.779268	0.745477	0.615944	0.768293	0.455074	0.795812	0.399571	0.161785	0.101831	0.206251	0.859772
428	3124	Sample	3	11V5T240m	AG20	20	5	T240	4	M	OA	OA_M	M_04	20_M_04	0.54986	0.389732	0.96477	1.03694	0.613477	0.710657	0.403262	1.10556	1.3766	0.582481	0.822492	0.502317	0.626569	0.542878	0.485789	0.648153	0.363626	0.122559	0.0507713	0.155525	0.693338
429	3125	Sample	3	12V4T015y	FL22	22	4	T015	0.25	Y	YA	YA_Y	Y_0.25	22_Y_0.25	1.56882	1.1779	0.315027	0.981248	0.9817	1.1473	1.15457	1.45948	1.88197	0.945062	1.26216	1.1164	1.08141	1.09107	0.652428	0.923438	0.609124	0.260949	0.150658	0.135779	1.20149
432	4001	Sample	4	19V5T015	JM31	31	5	T015	0.25	M	YA	YA_M	M_0.25	31_M_0.25	0.358675	0.434818	0.77811	1.12189	0.560858	0.459745	0.205401	0.988636	0.45036	0.641507	0.766547	0.676317	0.742068	0.60732	0.888598	0.586492	0.664036	0.166232	0.114808	0.0929988	0.698376
433	4002	Sample	4	21V4T090	ML30	30	4	T090	1.5	Y	OA	OA_Y	Y_01.5	30_Y_01.5	0.265736	0.348161	0.878271	0.996688	0.595191	0.740707	0.277232	1.12028	0.631007	0.673998	0.726664	0.709728	0.762602	0.622543	0.793987	0.498811	0.555901	0.119269	0.0612465	0.0565709	0.759312
434	4003	Sample	4	22V4T000	PR29	29	4	T000	0	M	OA	OA_M	M_0	29_M_0	0.415249	0.41458	0.743151	0.985253	0.567632	0.477618	0.266504	1.70593	0.658624	0.650101	0.556249	0.740536	0.773819	0.647724	0.57254	0.51739	0.469326	0.0895608	0.0487374	0.0376644	0.627577
435	4004	Sample	4	17V4T24h	AM36	36	4	T24h	24	M	YA	YA_M	M_24	36_M_24	0.628353	0.843929	0.795632	1.23284	0.701794	0.499317	0.209323	0.590497	0.918709	0.802593	0.584484	0.955511	0.884907	0.846154	0.465061	0.503715	0.38435	0.170405	0.112245	0.0843304	0.839519
436	4005	Sample	4	18V4T000	BV27	27	4	T000	0	Y	OA	OA_Y	Y_0	27_Y_0	0.284615	0.330453	0.791716	1.03413	0.511923	0.286484	0.811687	0.463203	0.362953	0.575201	0.558224	0.6636	0.74087	0.596287	0.471492	0.614617	0.32855	0.147859	0.101635	0.0683001	0.523893
437	4006	Sample	4	20V4T060	LR33	33	4	T060	1	Y	YA	YA_Y	Y_01	33_Y_01	1.50319	1.51087	1.25642	1.21625	0.985306	0.9349	0.668756	0.768734	0.649311	1.16048	1.19746	1.45466	1.4395	1.3609	1.33723	0.756478	0.615052	0.134885	0.0803409	0.062709	1.25827
438	4007	Sample	4	16V5T180	AF25	25	5	T180	3	Y	OA	OA_Y	Y_03	25_Y_03	0.401316	0.441821	1.11319	1.27192	0.666306	0.528522	0.472618	1.1513	0.861188	0.849332	0.773533	0.843754	0.777074	0.830151	1.22165	0.677973	0.937827	0.0872433	0.0460054	0.0466553	1.01026
439	4008	Sample	4	16V5T090	AF25	25	5	T090	1.5	Y	OA	OA_Y	Y_01.5	25_Y_01.5	0.885996	0.856151	1.21896	1.15533	0.734138	0.486079	0.624014	1.67426	0.955906	0.886251	0.724809	1.06368	1.02175	0.96769	1.18952	0.616792	1.11198	0.0954516	0.0548316	0.0455426	0.859843
440	4009	Sample	4	20V5T120	LR33	33	5	T120	2	M	YA	YA_M	M_02	33_M_02	0.504327	0.485709	0.675381	1.09561	0.693529	0.592382	0.823356	0.33381	0.624505	0.87914	1.00328	0.839124	0.980109	0.801661	0.865867	0.47876	1.01115	0.0580708	0.0352442	0.0276901	1.13499
441	4011	Sample	4	17V2T000	AM36	36	2	T-30	-1	I	YA	YA_I	I_2	36_I_2	0.16586	0.216994	0.600713	0.755137	0.333973	0.285076	0.213953	0.316448	0.466892	0.413127	0.569796	0.371188	0.512789	0.374565	0.446736	0.378091	0.585186	0.154943	0.120889	0.092998	0.390456
443	4012	Sample	4	21V5T240	ML30	30	5	T240	4	M	OA	OA_M	M_04	30_M_04	0.792704	0.837296	2.44053	1.46566	0.758998	0.930426	0.463997	1.40276	0.57319	0.995644	1.0822	1.04101	1.28368	0.987086	1.08909	0.566574	0.867423	0.155372	0.118471	0.0911314	0.969976
444	4014	Sample	4	18V1T000	BV27	27	1	T-30	-1	I	OA	OA_I	I_1	27_I_1	0.422314	0.481327	1.49885	1.09799	0.636856	0.584963	0.270926	0.123231	0.504673	0.714775	0.879436	0.716679	0.973108	0.733454	0.800973	0.836809	1.26165	0.210503	0.153532	0.128605	0.630251
445	4015	Sample	4	18V4T060	BV27	27	4	T060	1	Y	OA	OA_Y	Y_01	27_Y_01	1.07489	1.09568	1.13673	1.33487	0.709248	0.479241	1.00912	0.254774	0.5494	0.84193	1.02382	1.04422	1.21843	0.974899	0.962745	0.690967	0.88551	0.099928	0.0629578	0.050139	0.742296
446	4016	Sample	4	17V1T000	AM36	36	1	T-30	-1	I	YA	YA_I	I_1	36_I_1	0.992887	1.04842	0.701346	1.55595	0.620333	0.600458	0.311418	0.774747	0.817253	0.75627	0.983518	0.909553	0.994563	0.827506	0.570095	0.686958	0.797653	0.146779	0.0924402	0.0688204	0.685736
447	4017	Sample	4	23V4T030	RS28	28	4	T030	0.5	M	OA	OA_M	M_0.5	28_M_0.5	1.35131	1.32539	1.54543	1.72904	0.788665	0.707953	0.426286	0.848322	0.916791	0.967995	1.12388	1.25139	1.32745	1.10568	1.34604	0.781361	0.860311	0.138837	0.0837842	0.0539418	0.943527
448	4018	Sample	4	16V4T180	AF25	25	4	T180	3	M	OA	OA_M	M_03	25_M_03	0.944787	0.846729	1.16879	1.91186	0.805976	0.74828	0.530059	4.07912	1.38989	0.986719	1.13658	1.21468	1.16184	1.06577	1.09315	0.65578	0.946511	0.106369	0.0615109	0.0541162	1.01828
449	4019	Sample	4	23V5T060	RS28	28	5	T060	1	Y	OA	OA_Y	Y_01	28_Y_01	0.788584	0.783638	2.01796	1.33589	0.78269	0.669538	0.351147	1.14112	1.02379	0.953741	1.20219	1.13877	1.08428	1.02092	1.09319	0.473857	0.795665	0.143809	0.0921989	0.0745889	1.05837
450	4020	Sample	4	21V4T060	ML30	30	4	T060	1	Y	OA	OA_Y	Y_01	30_Y_01	0.488201	0.53931	1.07503	1.47711	0.606536	0.970118	0.382696	1.87201	0.539075	0.646546	0.783738	0.830948	0.829595	0.717794	0.890228	0.465139	0.64623	0.101284	0.0675403	0.0493188	0.716634
451	4021	Sample	4	16V4T360	AF25	25	4	T360	6	M	OA	OA_M	M_06	25_M_06	0.500738	0.45483	1.07903	1.04351	0.543893	0.551304	0.43066	3.25285	0.806613	0.618321	0.812433	0.693936	0.701599	0.600659	0.506805	0.418222	0.500528	0.0907791	0.0559173	0.0405032	0.64426
452	4022	Sample	4	18V5T240	BV27	27	5	T240	4	M	OA	OA_M	M_04	27_M_04	0.161381	0.173092	2.0551	1.36503	0.484261	0.579547	0.897404	1.30694	0.891303	0.616627	0.906745	0.445179	0.610589	0.431368	0.625472	0.527246	0.519326	0.115215	0.0751	0.0603024	0.901739
454	4023	Sample	4	22V5T060	PR29	29	5	T060	1	Y	OA	OA_Y	Y_01	29_Y_01	1.34878	1.19614	1.19336	1.44696	0.901905	1.5517	0.493352	2.60742	0.899131	1.0734	1.439	1.3337	1.22285	1.20098	0.98557	0.690637	0.852028	0.069912	0.0405491	0.0449765	1.10909
455	4024	Sample	4	16V5T300	AF25	25	5	T300	5	Y	OA	OA_Y	Y_05	25_Y_05	0.648067	0.635878	0.905307	1.23267	0.666069	0.79428	0.515853	1.4843	1.1731	0.754731	0.950083	0.934138	0.924692	0.861575	0.731078	0.628332	0.99585	0.0498378	0.0233488	0.0199692	0.851682
456	4025	Sample	4	19V4T060	JM31	31	4	T060	1	Y	YA	YA_Y	Y_01	31_Y_01	1.27994	1.14687	1.25437	1.15146	0.743529	1.01923	0.355697	0.966571	0.687511	0.888523	1.34901	1.21742	1.12226	1.08158	0.770079	0.650153	0.946958	0.113207	0.0755196	0.0523208	1.00368
457	4026	Sample	4	21V4T180	ML30	30	4	T180	3	Y	OA	OA_Y	Y_03	30_Y_03	0.573522	0.529259	0.967153	1.36358	0.591186	1.14036	0.414585	1.19401	0.625801	0.694642	0.955555	0.883842	0.967678	0.82288	0.77655	0.573639	0.851631	0.0878281	0.0503978	0.049527	0.729088
458	4028	Sample	4	19V5T240	JM31	31	5	T240	4	M	YA	YA_M	M_04	31_M_04	0.338005	0.41113	1.20203	1.31785	0.492535	0.526858	0.35431	1.13105	0.593512	0.636111	1.05109	0.724811	0.752972	0.66605	0.564154	0.419828	0.823472	0.124413	0.111144	0.0829279	0.67468
459	4029	Sample	4	20V5T000	LR33	33	5	T000	0	M	YA	YA_M	M_0	33_M_0	0.450162	0.442676	0.571326	1.00784	0.713947	1.31812	0.396753	0.147294	0.592141	0.629428	1.1694	0.784086	0.758663	0.683217	0.393822	0.497925	0.741143	0.091907	0.0491414	0.0692806	0.713703
460	4030	Sample	4	21V4T240	ML30	30	4	T240	4	Y	OA	OA_Y	Y_04	30_Y_04	0.545615	0.557775	1.11132	1.43926	0.582154	1.2512	0.50925	1.52946	0.771709	0.783796	1.35776	0.830055	0.952124	0.76013	0.655645	0.532038	0.664347	0.0803114	0.0362573	0.0390085	0.737565
461	4031	Sample	4	23V5T090	RS28	28	5	T090	1.5	Y	OA	OA_Y	Y_01.5	28_Y_01.5	0.883995	0.87789	2.01618	1.34003	0.68989	0.828246	0.332005	0.600065	0.887823	0.83044	1.50142	1.11379	1.01059	1.04175	1.26367	0.672839	1.33328	0.0913695	0.0520838	0.0577207	0.871805
462	4032	Sample	4	19V4T360	JM31	31	4	T360	6	Y	YA	YA_Y	Y_06	31_Y_06	0.506434	0.794722	1.29299	1.31886	0.722164	0.62006	0.203232	0.0882177	0.669822	0.7418	1.32999	0.757579	0.854083	0.739595	0.673797	0.627403	1.27001	0.183772	0.148123	0.136901	0.707029
463	4033	Sample	4	20V5T090	LR33	33	5	T090	1.5	M	YA	YA_M	M_01.5	33_M_01.5	1.06455	1.08744	0.831637	1.32755	0.94237	1.46769	0.458738	0.0888911	0.748885	1.03992	1.68686	1.20466	1.2705	1.18151	1.06553	0.710343	1.13202	0.0744323	0.0329726	0.0288183	1.07032
465	4034	Sample	4	22V4T015	PR29	29	4	T015	0.25	M	OA	OA_M	M_0.25	29_M_0.25	0.767038	0.901725	0.597288	1.23757	0.72832	1.30841	0.491433	0.776033	1.26581	0.867453	1.77078	0.979805	1.08082	0.929747	1.12959	0.669709	0.845281	0.13092	0.0657624	0.0672881	0.829271
466	4035	Sample	4	20V4T120	LR33	33	4	T120	2	Y	YA	YA_Y	Y_02	33_Y_02	1.63767	1.87397	1.27988	1.02436	0.944096	1.80225	0.586249	0.299243	0.764756	1.11355	2.01953	1.38005	1.46845	1.44994	1.95198	1.02977	2.62226	0.0926528	0.0454848	0.044174	1.23256
467	4036	Sample	4	18V4T240	BV27	27	4	T240	4	Y	OA	OA_Y	Y_04	27_Y_04	0.347803	0.325752	1.89802	0.962122	0.425171	0.768002	2.1989	0.267526	0.562376	0.535288	0.989603	0.588196	0.697655	0.561071	0.645661	0.470329	1.41713	0.141921	0.107678	0.0798538	0.544696
468	4037	Sample	4	17V5T030	AM36	36	5	T030	0.5	Y	YA	YA_Y	Y_0.5	36_Y_0.5	0.546891	0.845691	0.667895	1.18654	0.679051	0.990906	0.344004	0.169727	0.881183	0.690943	1.22469	0.874163	0.804572	0.76067	0.579842	0.510784	0.905712	0.135559	0.0798503	0.0813552	0.746939
469	4038	Sample	4	23V5T180	RS28	28	5	T180	3	Y	OA	OA_Y	Y_03	28_Y_03	0.594333	0.59365	2.31485	1.93063	0.589486	0.920242	0.446754	0.628237	0.66154	0.704814	1.25009	0.861663	0.890069	0.838505	1.01898	0.764182	1.20325	0.119155	0.0763032	0.0568614	0.776181
470	4039	Sample	4	20V4T180	LR33	33	4	T180	3	Y	YA	YA_Y	Y_03	33_Y_03	0.764753	0.74409	0.975758	1.85659	0.720914	1.50942	0.776172	0.582038	0.739978	0.837003	1.40164	1.11778	1.06735	1.01684	0.849982	0.673635	1.35044	0.114719	0.0711304	0.0617435	0.918948
471	4040	Sample	4	17V5T24h	AM36	36	5	T24h	24	Y	YA	YA_Y	Y_24	36_Y_24	0.770951	1.2573	0.716566	1.38248	0.844914	1.84018	0.288684	0.277444	1.20709	0.772642	1.39371	0.980808	0.841322	0.95623	0.701854	0.830796	1.46985	0.207122	0.156647	0.122238	0.764664
472	4041	Sample	4	21V5T015	ML30	30	5	T015	0.25	M	OA	OA_M	M_0.25	30_M_0.25	0.721114	1.09088	1.22209	1.2672	0.952293	2.15179	0.288914	0.180947	0.604	0.863897	1.32079	1.17747	1.15474	1.04708	1.2743	0.964163	1.12934	0.137501	0.0803015	0.0729364	0.946716
473	4042	Sample	4	22V5T030	PR29	29	5	T030	0.5	Y	OA	OA_Y	Y_0.5	29_Y_0.5	0.799266	1.25038	1.02477	1.17482	1.14954	1.84231	0.275935	0.165444	0.896227	1.09938	1.66131	1.19896	1.16033	1.11956	1.32105	0.860531	1.03361	0.154055	0.090097	0.0918757	1.0212
474	4044	Sample	4	20V3T000	LR33	33	3	T-30	-1	I	YA	YA_I	I_3	33_I_3	0.623252	0.836187	1.17776	1.19845	0.807712	1.90859	0.784891	0.111132	0.749314	0.77754	1.29954	0.857393	0.951414	0.822767	0.820332	0.863985	0.892205	0.155793	0.0915088	0.0834618	0.793935
476	4045	Sample	4	20V4T090	LR33	33	4	T090	1.5	Y	YA	YA_Y	Y_01.5	33_Y_01.5	2.15759	3.00835	1.43815	1.24991	1.03193	1.7965	0.417774	0.275478	0.795953	1.29659	1.32268	1.52993	1.51437	1.65552	1.49214	0.617481	0.502758	0.182873	0.110896	0.0989933	1.63945
477	4046	Sample	4	21V1T000	ML30	30	1	T-30	-1	I	OA	OA_I	I_1	30_I_1	0.254169	0.475926	0.806006	0.920341	0.350071	0.933271	0.149599	0.320546	0.266086	0.428846	0.479359	0.484682	0.55721	0.518086	0.508511	0.435854	0.577228	0.138231	0.10351	0.0969851	0.483708
478	4047	Sample	4	21V5T030	ML30	30	5	T030	0.5	M	OA	OA_M	M_0.5	30_M_0.5	0.58998	1.0949	1.31655	1.08364	0.775067	1.38011	0.265911	0.304436	0.492168	0.808573	0.685385	1.07753	1.02915	1.03768	1.27211	0.680647	0.842523	0.118587	0.0655723	0.0613989	0.843841
479	4048	Sample	4	22V2T000	PR29	29	2	T-30	-1	I	OA	OA_I	I_2	29_I_2	0.784562	1.27102	1.46685	1.59661	0.791912	1.57299	0.242319	0.174545	0.662349	1.0277	0.837332	1.02153	1.13425	1.18541	0.887185	0.892542	0.90321	0.256035	0.215083	0.185886	1.10116
480	4049	Sample	4	19V4T180	JM31	31	4	T180	3	Y	YA	YA_Y	Y_03	31_Y_03	0.6823	0.905884	2.08002	1.66048	0.716122	1.04043	0.376688	0.704405	0.660041	1.00278	0.948796	1.15877	1.15796	1.04003	0.754605	0.502126	0.61163	0.204068	0.152036	0.129415	1.04874
481	4050	Sample	4	22V4T180	PR29	29	4	T180	3	M	OA	OA_M	M_03	29_M_03	1.24884	1.2166	2.35471	1.46123	0.878728	1.55996	0.575067	3.09083	0.71176	1.3348	1.32952	1.44797	1.5068	1.33166	1.07848	0.463995	0.713646	0.101355	0.0573155	0.0668544	1.3411
482	4051	Sample	4	18V4T120	BV27	27	4	T120	2	Y	OA	OA_Y	Y_02	27_Y_02	1.04858	1.23763	2.15457	1.28392	1.03563	1.22348	2.3609	0.799612	0.773836	1.21709	1.26042	1.42741	1.44132	1.33247	1.35107	0.870267	1.17909	0.104092	0.0571994	0.0594548	1.3021
483	4052	Sample	4	18V5T000	BV27	27	5	T000	0	M	OA	OA_M	M_0	27_M_0	0.747115	1.16212	1.48561	1.41892	0.851785	0.908541	0.449645	0.195018	0.805975	1.04616	1.14241	1.11962	1.32513	1.19824	0.816915	1.17837	1.0569	0.206936	0.164922	0.156012	1.02653
484	4053	Sample	4	20V4T030	LR33	33	4	T030	0.5	Y	YA	YA_Y	Y_0.5	33_Y_0.5	1.35812	2.10146	1.07213	1.36125	2.07154	2.31023	0.573352	0.216461	0.930112	1.61037	1.59317	2.02242	1.75057	1.87174	2.24228	1.42146	1.31342	0.268334	0.195524	0.171969	1.41307
485	4054	Sample	4	22V4T300	PR29	29	4	T300	5	M	OA	OA_M	M_05	29_M_05	1.14376	1.47984	1.52163	1.54971	0.971642	1.22459	0.453592	2.46169	0.864284	1.17681	1.46236	1.34781	1.33545	1.31138	0.911619	1.05781	1.27588	0.123132	0.0851929	0.0821281	1.13782
487	4055	Sample	4	19V5T120	JM31	31	5	T120	2	M	YA	YA_M	M_02	31_M_02	0.677577	1.09676	1.69553	1.52936	1.07063	1.04001	0.468363	2.0335	0.74161	1.07089	0.89085	1.30235	1.22264	1.3153	1.02494	1.20483	1.24029	0.315255	0.275031	0.244403	1.14585
488	4056	Sample	4	18V4T360	BV27	27	4	T360	6	Y	OA	OA_Y	Y_06	27_Y_06	1.06978	1.39253	2.53882	1.72648	1.22569	1.44576	1.23121	0.294669	0.944758	1.53581	1.6422	1.68002	1.65789	1.67338	1.02356	2.74593	0.945022	0.304459	0.203116	0.153976	1.59877
489	4057	Sample	4	19V4T300	JM31	31	4	T300	5	Y	YA	YA_Y	Y_05	31_Y_05	0.902563	1.34574	1.70498	1.46528	0.882962	1.00786	0.442352	0.83076	0.721154	1.08916	1.05182	1.25898	1.38579	1.34023	1.2081	1.54256	1.55855	0.238792	0.180323	0.125456	1.36683
490	4058	Sample	4	23V4T090	RS28	28	4	T090	1.5	M	OA	OA_M	M_01.5	28_M_01.5	1.09788	1.4395	1.47843	1.24474	1.36657	1.1544	0.540808	1.39899	0.872363	1.38391	1.14331	1.61581	1.42053	1.56397	1.25101	0.978919	1.22506	0.137691	0.0867444	0.0626452	1.3362
491	4059	Sample	4	23V4T120	RS28	28	4	T120	2	M	OA	OA_M	M_02	28_M_02	0.812628	0.892818	1.69921	1.50092	1.09485	1.34325	0.717111	1.30102	0.801011	1.24748	0.987129	1.4398	1.25424	1.38619	1.6291	1.30667	1.83015	0.154583	0.0774125	0.0702744	1.30947
492	4060	Sample	4	20V1T000	LR33	33	1	T-30	-1	I	YA	YA_I	I_1	33_I_1	1.69004	2.0768	1.86187	2.0096	1.52993	3.36517	2.75086	0.63375	0.747179	1.59221	1.47486	1.92138	1.89121	1.89359	1.08943	2.60192	2.04607	0.306738	0.23909	0.181099	1.60841
493	4061	Sample	4	18V3T000	BV27	27	3	T-30	-1	I	OA	OA_I	I_3	27_I_3	0.726925	1.1028	1.23121	1.72093	0.993803	1.55441	0.473	0.206708	0.630559	1.22078	1.22869	1.26025	1.48195	1.38624	0.826195	2.28858	1.09621	0.368771	0.321523	0.242458	1.07134
494	4062	Sample	4	20V4T24h	LR33	33	4	T24h	24	Y	YA	YA_Y	Y_24	33_Y_24	1.11521	1.54607	1.35121	1.33313	1.3522	2.90017	0.442337	0.289911	0.748392	1.27994	1.52909	1.66686	1.49863	1.64091	0.582803	1.65846	0.661903	0.399006	0.293288	0.23259	1.47842
495	4063	Sample	4	19V5T090	JM31	31	5	T090	1.5	M	YA	YA_M	M_01.5	31_M_01.5	1.08992	1.54015	2.17085	1.4195	1.1713	1.37441	0.402438	2.18938	0.86851	1.27018	1.36422	1.62241	1.49939	1.67932	0.986641	1.39521	0.641255	0.293459	0.249574	0.189835	1.49829
496	4064	Sample	4	19V4T090	JM31	31	4	T090	1.5	Y	YA	YA_Y	Y_01.5	31_Y_01.5	2.7609	2.81869	2.45341	1.52789	1.6579	1.9665	0.511055	1.51419	0.987795	1.78099	1.91957	2.34172	2.123	2.34519	1.82262	1.71567	1.13263	0.228974	0.16168	0.133966	2.103
499	4010	Sample	4	20V5T300	LR33	33	5	T300	5	M	YA	YA_M	M_05	33_M_05	0.35653	0.472877	0.526181	0.826905	0.550645	0.316284	0.250249	0.0706288	0.423835	0.244553	0.101657	0.138314	0.160324	0.100034	0.11827	0.0995927	0.124248	0.0963259	0.0879742	0.119794	0.35029
500	4013	Sample	4	21V5T300	ML30	30	5	T300	5	M	OA	OA_M	M_05	30_M_05	0.530132	0.656975	0.823124	0.774198	0.543087	0.480548	0.379512	0.967296	0.590609	0.334424	0.165902	0.274695	0.276519	0.185617	0.124968	0.126418	0.193634	0.0827309	0.0789454	0.0862925	0.491464
501	4027	Sample	4	22V5T360	PR29	29	5	T360	6	Y	OA	OA_Y	Y_06	29_Y_06	0.837848	0.925424	0.809481	0.952933	0.70242	0.519091	0.166015	0.12941	0.662269	0.46968	0.250975	0.429777	0.427489	0.304194	0.163629	0.158631	0.384074	0.0941879	0.103586	0.109095	0.626507
502	4043	Sample	4	17V5T360	AM36	36	5	T360	6	Y	YA	YA_Y	Y_06	36_Y_06	0.39846	0.519919	0.397083	0.943779	0.649819	0.354856	0.139798	0.0887566	0.736683	0.400172	0.216995	0.327363	0.332257	0.219231	0.117711	0.146102	0.417044	0.11672	0.10261	0.139601	0.534365
503	4065	Sample	4	23V2T000	RS28	28	2	T-30	-1	I	OA	OA_I	I_2	28_I_2	0.471291	0.489913	0.509962	1.0591	0.658224	0.942245	0.158207	0.0876419	0.855022	0.421217	0.185571	0.359294	0.393376	0.253971	0.111007	0.159187	0.357137	0.134071	0.105993	0.131289	0.526709
504	4066	Sample	4	23V4T000	RS28	28	4	T000	0	M	OA	OA_M	M_0	28_M_0	0.610219	0.648854	0.363483	1.22112	0.966077	0.620052	0.228623	0.192782	0.939495	0.606844	0.298522	0.596152	0.557227	0.4362	0.152288	0.195369	0.248904	0.16866	0.145807	0.169737	0.834435
505	4067	Sample	4	23V5T240	RS28	28	5	T240	4	Y	OA	OA_Y	Y_04	28_Y_04	0.473303	0.532011	0.666024	0.868063	0.623903	0.399444	0.26502	0.325714	1.22003	0.415124	0.183806	0.415661	0.421249	0.294932	0.122024	0.225422	0.208618	0.0903788	0.0707249	0.0767065	0.487299
506	4068	Sample	4	19V4T24h	JM31	31	4	T24h	24	Y	YA	YA_Y	Y_24	31_Y_24	0.469297	0.5769	0.123465	0.880416	0.721394	0.508689	0.196035	0.141219	1.28159	0.394929	0.169456	0.412019	0.378307	0.28395	0.133699	0.214365	0.249273	0.137301	0.131186	0.154816	0.502388
507	4069	Sample	4	19V5T060	JM31	31	5	T060	1	M	YA	YA_M	M_01	31_M_01	1.00724	1.13014	0.467196	0.941302	0.98471	0.619592	0.301281	1.06922	1.03177	0.782534	0.446566	0.829627	0.764107	0.645656	0.21076	0.299597	0.277606	0.176104	0.158848	0.204075	1.00886
508	4070	Sample	4	20V5T180	LR33	33	5	T180	3	M	YA	YA_M	M_03	33_M_03	0.52325	0.558561	0.424863	0.76477	0.666838	0.53594	0.663249	0.209299	0.835246	0.532828	0.29559	0.575887	0.621864	0.489913	0.29239	0.290818	0.254394	0.114345	0.107288	0.124937	0.650946
510	4071	Sample	4	23V4T300	RS28	28	4	T300	5	M	OA	OA_M	M_05	28_M_05	0.585849	0.600606	0.683652	0.705204	0.695548	0.443094	0.343611	0.535421	1.25465	0.538872	0.257087	0.538889	0.598432	0.444622	0.388603	0.360832	0.598953	0.146656	0.13714	0.142744	0.641817
511	4072	Sample	4	16V5T24h	AF25	25	5	T24h	24	Y	OA	OA_Y	Y_24	25_Y_24	0.56743	0.568189	0.227977	0.6201	0.910391	0.882277	0.22482	0.194379	1.26275	0.515664	0.245922	0.550948	0.573617	0.445463	0.428371	0.471938	0.809245	0.179264	0.162352	0.193721	0.68914
512	4073	Sample	4	19V5T24h	JM31	31	5	T24h	24	M	YA	YA_M	M_24	31_M_24	0.543552	0.575737	0.108119	0.739504	0.685266	0.589489	0.351803	0.946393	1.03806	0.550179	0.26685	0.61895	0.469282	0.50602	0.248004	0.353747	0.4404	0.237768	0.207431	0.256499	0.721617
513	4074	Sample	4	23V4T180	RS28	28	4	T180	3	M	OA	OA_M	M_03	28_M_03	0.777596	0.561749	0.889555	0.96906	0.657931	0.635155	0.357193	0.503124	1.14903	0.616293	0.294891	0.648273	0.734742	0.536118	0.481263	0.514313	0.493156	0.132311	0.112332	0.0970389	0.837574
514	4075	Sample	4	17V5T120	AM36	36	5	T120	2	Y	YA	YA_Y	Y_02	36_Y_02	0.632047	0.709533	1.24333	0.711263	0.971685	0.671829	0.254182	0.43501	1.50449	0.7073	0.354776	0.754783	0.744747	0.607579	0.984439	0.706105	1.01202	0.208064	0.168285	0.188558	0.891472
515	4076	Sample	4	17V4T240	AM36	36	4	T240	4	M	YA	YA_M	M_04	36_M_04	0.80425	0.683984	0.982102	0.914567	0.742548	0.702766	0.291022	0.424166	1.07039	0.605001	0.249176	0.593918	0.658455	0.502971	1.22661	0.685059	1.31983	0.193836	0.155524	0.177527	0.720086
516	4077	Sample	4	21V2T000	ML30	30	2	T-30	-1	I	OA	OA_I	I_2	30_I_2	0.646471	0.71407	0.269546	0.850234	1.02374	1.23551	0.22427	0.552346	1.08073	0.696068	0.346553	0.547615	0.780332	0.513631	1.30371	0.979292	2.06595	0.220608	0.197391	0.212194	0.749017
517	4078	Sample	4	16V5T030	AF25	25	5	T030	0.5	Y	OA	OA_Y	Y_0.5	25_Y_0.5	0.652922	0.62688	0.509744	0.82434	1.02611	0.832885	0.286987	0.318251	1.11259	0.746331	0.381048	0.829992	0.787484	0.735401	1.17661	1.04548	1.81563	0.15184	0.127623	0.136896	0.901752
518	4079	Sample	4	20V5T030	LR33	33	5	T030	0.5	M	YA	YA_M	M_0.5	33_M_0.5	0.645616	0.690577	0.39722	0.926674	1.17069	1.36582	0.702096	0.135107	1.005	0.794928	0.459109	0.862294	0.801604	0.634892	2.67184	1.57221	2.68253	0.184736	0.154574	0.168235	0.963912
519	4080	Sample	4	18V4T300	BV27	27	4	T300	5	Y	OA	OA_Y	Y_05	27_Y_05	0.461504	0.463267	0.626186	0.713278	0.699143	0.51895	2.55705	0.395175	0.933347	0.5311	0.219439	0.564654	0.625913	0.484322	3.49437	1.50491	3.67439	0.162353	0.15805	0.15251	0.676479
521	4081	Sample	4	16V4T030	AF25	25	4	T030	0.5	M	OA	OA_M	M_0.5	25_M_0.5	1.04557	1.02645	0.699388	1.13408	1.37347	1.42605	0.273884	0.342024	1.56281	1.03781	0.534877	1.06914	1.03306	0.973469	3.77013	4.15137	14.659	0.237168	0.208119	0.219895	1.23971
522	4082	Sample	4	22V3T000	PR29	29	3	T-30	-1	I	OA	OA_I	I_3	29_I_3	0.622206	0.558723	0.187252	0.608388	0.911903	1.07668	0.71438	1.05252	0.958624	0.575957	0.277797	0.550876	0.62364	0.450336	2.31236	3.3182	20.2789	0.642682	0.655787	0.721902	0.772033
523	4083	Sample	4	16V4T060	AF25	25	4	T060	1	M	OA	OA_M	M_01	25_M_01	1.05567	0.972241	0.783351	0.876649	1.51271	1.41716	0.307463	0.664919	1.47112	1.12617	0.644745	1.20083	1.23713	1.17253	3.47881	5.98628	96.1415	0.19942	0.17047	0.180796	1.37542
524	4084	Sample	4	16V5T120	AF25	25	5	T120	2	Y	OA	OA_Y	Y_02	25_Y_02	1.03722	1.02228	0.869424	0.655197	1.14035	1.09511	0.607423	1.37301	1.5242	0.961827	0.66684	1.0685	1.00662	0.931014	4.12515	6.97585	0	0.159258	0.133795	0.121589	1.21601
525	4085	Sample	4	17V4T360	AM36	36	4	T360	6	M	YA	YA_M	M_06	36_M_06	0.594966	0.575396	0.707343	0.796362	0.858906	0.70438	0.312246	0.4514	0.931694	0.677344	0.370008	0.672812	0.784806	0.675195	4.25154	6.6512	0	0.265134	0.273029	0.23428	0.838602
526	4086	Sample	4	22V4T120	PR29	29	4	T120	2	M	OA	OA_M	M_02	29_M_02	0.978199	0.804692	1.23214	0.812032	0.952571	1.28527	0.39784	1.37035	1.16258	0.850995	0.504046	0.933341	1.01707	0.825416	4.70984	5.74173	54.9434	0.199245	0.192713	0.189852	1.10615
527	4087	Sample	4	21V4T120	ML30	30	4	T120	2	Y	OA	OA_Y	Y_02	30_Y_02	1.35441	0.957636	0.808377	0.98527	1.02467	2.07189	0.482404	1.53182	1.18784	0.758866	0.468183	0.944475	1.08556	0.919694	6.3485	6.04892	25.0682	0.163032	0.140394	0.140051	1.25104
528	4088	Sample	4	21V5T120	ML30	30	5	T120	2	M	OA	OA_M	M_02	30_M_02	1.01051	0.926425	1.14685	0.577397	1.13113	1.70396	0.434449	1.17553	0.92477	0.922476	0.557281	1.08683	1.12032	0.948922	5.73635	4.09196	11.9652	0.179824	0.175787	0.188424	1.11489
529	4089	Sample	4	23V4T240	RS28	28	4	T240	4	M	OA	OA_M	M_04	28_M_04	0.80617	0.624492	0.644321	0.806177	0.742723	0.841515	0.405704	0.587619	1.1598	0.635997	0.372074	0.674976	0.720495	0.664339	4.02514	2.80175	6.9145	0.163714	0.151485	0.122604	0.870172
530	4090	Sample	4	23V4T360	RS28	28	4	T360	6	M	OA	OA_M	M_06	28_M_06	0.808865	0.565615	0.635447	0.704805	0.714717	0.808445	0.372322	0.49176	1.11318	0.611382	0.331692	0.542172	0.624337	0.542554	2.33261	1.88383	4.34656	0.197829	0.180073	0.15298	0.785749
532	4091	Sample	4	17V5T000	AM36	36	5	T000	0	Y	YA	YA_Y	Y_0	36_Y_0	0.983732	0.885059	0.241094	0.729009	1.22065	1.15358	0.183684	0.201402	1.60789	0.778628	0.498737	0.809884	0.742224	0.780504	1.76801	1.19011	1.7593	0.353741	0.299011	0.298922	0.969255
533	4092	Sample	4	21V5T060	ML30	30	5	T060	1	M	OA	OA_M	M_01	30_M_01	1.30347	1.31499	1.70653	1.02075	1.57072	2.1375	0.304998	0.354756	1.12438	1.17316	0.725201	1.21822	1.15026	1.17421	2.59476	1.40658	1.45276	0.288824	0.231259	0.231635	1.23529
534	4093	Sample	4	23V5T24h	RS28	28	5	T24h	24	Y	OA	OA_Y	Y_24	28_Y_24	0.515044	0.462994	0.305625	0.709697	0.937255	1.14066	0.226434	0.160791	0.812851	0.547879	0.22515	0.576952	0.574748	0.565771	2.27779	1.1032	1.10094	0.229891	0.221279	0.204869	0.794135
535	4094	Sample	4	16V4T240	AF25	25	4	T240	4	M	OA	OA_M	M_04	25_M_04	1.08648	0.920857	0.865446	0.684625	1.00101	1.04231	0.357299	1.66884	1.63882	0.761983	0.486626	0.853736	0.804662	0.742065	1.28235	0.959164	0.8759	0.231227	0.194753	0.183164	0.917413
536	4095	Sample	4	21V3T000	ML30	30	3	T-30	-1	I	OA	OA_I	I_3	30_I_3	0.672014	0.609658	0.266331	0.860237	0.730904	1.4207	0.317602	1.57493	0.890642	0.506611	0.236866	0.498733	0.594343	0.514582	1.30158	0.837812	0.765534	0.17358	0.162914	0.148982	0.610384
537	4096	Sample	4	21V4T000	ML30	30	4	T000	0	Y	OA	OA_Y	Y_0	30_Y_0	0.817179	0.747339	0.242426	0.684495	0.87012	1.72198	0.327281	1.21021	0.759273	0.576029	0.302472	0.611191	0.638632	0.510156	0.81786	0.711278	0.846235	0.181326	0.168992	0.16215	0.672411
538	4097	Sample	4	22V5T000	PR29	29	5	T000	0	Y	OA	OA_Y	Y_0	29_Y_0	0.955663	0.881058	0.386936	0.8926	1.28322	2.08957	0.260673	0.5037	1.09127	0.972624	0.683961	1.0649	0.997959	1.06324	1.04481	0.928222	0.805938	0.303289	0.259221	0.242029	1.03996
539	4098	Sample	4	22V5T015	PR29	29	5	T015	0.25	Y	OA	OA_Y	Y_0.25	29_Y_0.25	1.19683	1.05423	0.458937	0.820633	1.34389	2.7567	0.334424	0.879726	1.53763	1.05232	0.739745	0.934587	1.03535	0.942479	1.27947	1.68363	0.906413	0.185005	0.184385	0.137774	1.268
540	4099	Sample	4	23V5T360	RS28	28	5	T360	6	Y	OA	OA_Y	Y_06	28_Y_06	0.912093	0.824701	0.598946	0.805809	1.13697	0.785994	0.228066	0.20339	1.36064	1.00858	0.761049	1.03732	0.972093	0.980948	1.51956	1.47834	0.718402	0.282731	0.221866	0.165643	1.10076
541	4100	Sample	4	19V2T000	JM31	31	2	T-30	-1	I	YA	YA_I	I_2	31_I_2	0.824401	0.822815	0.175103	0.785003	0.911589	0.982362	0.407669	0.429708	1.29791	0.887194	0.657742	0.966252	0.978918	1.02665	1.132	1.36207	0.655526	0.599237	0.591655	0.52492	1.03036
543	4101	Sample	4	21V5T180	ML30	30	5	T180	3	M	OA	OA_M	M_03	30_M_03	1.31777	0.937687	1.55688	1.48601	0.987668	2.24329	0.686949	1.66464	1.19948	0.950211	0.682956	1.05853	1.09905	1.08846	2.37242	2.0489	0.852967	0.255312	0.323677	0.24037	1.16635
544	4102	Sample	4	16V1T000	AF25	25	1	T-30	-1	I	OA	OA_I	I_1	25_I_1	0.967609	0.791	0.366782	1.24934	1.16015	1.71845	0.272088	0.200492	1.10463	0.845512	0.64929	0.972699	0.927612	0.947965	2.80634	1.84806	1.26522	0.444171	0.396775	0.385451	1.1189
545	4103	Sample	4	16V4T300	AF25	25	4	T300	5	M	OA	OA_M	M_05	25_M_05	1.02786	0.853578	0.713013	1.00517	1.11257	1.13538	0.461556	1.93845	1.36328	0.954916	0.80049	1.24862	1.13947	1.26811	1.55767	1.23756	1.05919	0.327945	0.277011	0.256347	1.2055
546	4104	Sample	4	20V5T24h	LR33	33	5	T24h	24	M	YA	YA_M	M_24	33_M_24	1.01881	0.937026	0.667886	0.820335	1.44881	3.00947	0.394402	0.180611	1.06476	1.08677	0.878028	1.18356	1.04322	1.14945	1.5902	1.57128	1.51041	0.248939	0.21787	0.203175	1.28431
547	4105	Sample	4	22V5T300	PR29	29	5	T300	5	Y	OA	OA_Y	Y_05	29_Y_05	0.6834	0.709098	0.839627	0.796688	1.16776	1.46949	0.171516	0.116465	1.05276	0.940814	0.788356	0.975203	0.907402	0.948643	0.694214	0.938885	1.08517	0.256494	0.238722	0.215104	1.03633
548	4106	Sample	4	20V5T015	LR33	33	5	T015	0.25	M	YA	YA_M	M_0.25	33_M_0.25	0.951096	0.909898	0.302395	1.07492	1.11579	1.72206	0.839703	0.195468	1.04627	0.816904	0.68081	0.979208	0.884755	0.944684	0.785066	0.91416	0.944069	0.307383	0.307558	0.276068	1.05069
549	4107	Sample	4	23V5T030	RS28	28	5	T030	0.5	Y	OA	OA_Y	Y_0.5	28_Y_0.5	1.41861	1.17224	0.850154	1.15269	1.23997	1.32489	0.426089	0.621877	1.44983	1.17527	0.992873	1.17854	1.18113	1.32255	2.18734	0.988326	0.98514	0.294916	0.295972	0.262037	1.36358
550	4108	Sample	4	16V5T240	AF25	25	5	T240	4	Y	OA	OA_Y	Y_04	25_Y_04	0.847036	0.762554	0.474162	0.819249	0.899036	1.06705	0.683094	1.34948	1.58721	0.822696	0.625639	0.998041	0.871781	0.93195	2.66926	1.23586	1.03651	0.189293	0.19213	0.161624	0.976279
551	4109	Sample	4	17V4T300	AM36	36	4	T300	5	M	YA	YA_M	M_05	36_M_05	1.10331	0.787305	0.867027	1.00535	0.83798	0.9306	0.3872	0.565134	0.98019	0.757611	0.556679	0.784633	0.839631	0.8897	2.03074	1.4044	1.48318	0.317589	0.252214	0.204533	1.01192
552	4110	Sample	4	19V1T000	JM31	31	1	T-30	-1	I	YA	YA_I	I_1	31_I_1	0.754845	0.604484	0.59532	0.863358	0.881497	1.19327	0.368583	0.504224	1.15013	0.735919	0.601218	0.826867	0.749571	0.813587	1.53924	1.18726	1.46552	0.427094	0.37932	0.345653	0.901411
555	4111	Sample	4	18V4T030	BV27	27	4	T030	0.5	Y	OA	OA_Y	Y_0.5	27_Y_0.5	0.905794	0.854402	0.358753	0.745238	1.14956	0.685227	0.385298	0.13988	1.43905	1.09251	1.01502	1.03078	1.10755	1.09696	1.63307	2.16152	1.27405	0.262773	0.25842	0.203467	1.04631
556	4112	Sample	4	19V5T300	JM31	31	5	T300	5	M	YA	YA_M	M_05	31_M_05	0.770903	0.589495	0.340541	0.747999	0.674874	0.588265	0.364302	0.792702	0.864816	0.641199	0.497179	0.673602	0.718552	0.691922	1.13734	1.04086	0.762282	0.229499	0.272203	0.218925	0.771328
557	4113	Sample	4	21V4T300	ML30	30	4	T300	5	Y	OA	OA_Y	Y_05	30_Y_05	0.627845	0.50067	0.558775	0.688213	0.70469	0.969264	0.339922	0.786674	0.787206	0.576006	0.499215	0.647936	0.662189	0.647118	0.969226	0.862625	0.729909	0.0785866	0.0915565	0.0570548	0.67279
558	4114	Sample	4	16V2T000	AF25	25	2	T-30	-1	I	OA	OA_I	I_2	25_I_2	0.734939	0.62568	0.269586	0.819797	1.21579	1.10813	0.311614	0.310228	1.31266	1.03483	0.95956	1.19473	1.03868	1.16621	1.03832	0.879956	0.954999	0.357379	0.305207	0.270198	1.07175
559	4115	Sample	4	16V3T000	AF25	25	3	T-30	-1	I	OA	OA_I	I_3	25_I_3	0.766751	0.666404	0.226072	0.919851	1.07447	0.919899	0.208115	0.189021	0.961952	0.741594	0.609497	0.8203	0.715619	0.724715	0.697182	0.741483	0.819041	0.12072	0.131453	0.0912668	0.814068
560	4116	Sample	4	17V4T120	AM36	36	4	T120	2	M	YA	YA_M	M_02	36_M_02	0.707349	0.70235	0.931907	0.883858	1.1269	0.864682	0.321853	0.535412	1.00021	0.955511	0.764485	0.995654	0.871114	0.929715	0.440842	0.493649	0.528155	0.209888	0.210512	0.159411	0.918533
561	4117	Sample	4	18V4T180	BV27	27	4	T180	3	Y	OA	OA_Y	Y_03	27_Y_03	0.736799	0.663118	0.679908	1.34664	0.915891	0.767507	1.8928	0.456752	1.1356	0.808558	0.691202	0.843195	0.867406	0.916738	0.905456	0.624065	0.545576	0.325477	0.313871	0.245254	0.881077
562	4118	Sample	4	18V5T180	BV27	27	5	T180	3	M	OA	OA_M	M_03	27_M_03	0.876153	0.712561	0.837789	1.24616	0.928442	0.731988	1.05193	0.780115	1.3254	0.914292	0.779866	1.03841	1.0067	0.964882	1.30606	0.772195	0.85561	0.241053	0.211343	0.177595	1.05651
563	4119	Sample	4	20V5T240	LR33	33	5	T240	4	M	YA	YA_M	M_04	33_M_04	0.871324	0.772278	0.669364	1.04345	1.03487	0.917879	0.876133	0.282832	0.895799	0.959775	0.877187	1.12147	1.0388	0.987328	1.47004	0.762497	1.21439	0.178737	0.18539	0.15552	1.12958
564	4120	Sample	4	19V4T030	JM31	31	4	T030	0.5	Y	YA	YA_Y	Y_0.5	31_Y_0.5	1.11621	1.23097	0.36638	1.01391	1.14036	1.09521	0.511568	0.973517	1.20042	1.33877	1.4721	1.32139	1.3615	1.61823	1.4454	0.775161	1.40334	0.428217	0.404152	0.390182	1.42768
566	4121	Sample	4	20V4T240	LR33	33	4	T240	4	Y	YA	YA_Y	Y_04	33_Y_04	0.689204	0.625574	0.539837	0.80928	0.800304	1.25618	0.653552	0.537931	0.896216	0.594884	0.508519	0.644639	0.651489	0.611532	0.913365	0.748601	1.14221	0.15884	0.162258	0.141913	0.739781
567	4122	Sample	4	21V5T24h	ML30	30	5	T24h	24	M	OA	OA_M	M_24	30_M_24	0.791762	0.936234	0.248526	1.30752	1.14649	1.22481	0.407818	0.694282	0.824115	0.912583	0.858642	1.05056	0.877139	1.01158	0.82041	0.817417	1.0242	0.242074	0.315317	0.261445	1.00966
568	4123	Sample	4	23V5T120	RS28	28	5	T120	2	Y	OA	OA_Y	Y_02	28_Y_02	1.00886	0.909179	0.8699	1.46361	0.8904	0.855712	0.394632	0.659491	0.978245	0.980396	0.953672	1.05282	0.960781	1.08091	0.940424	0.795239	1.02075	0.198208	0.213801	0.174237	1.08056
569	4124	Sample	4	21V4T030	ML30	30	4	T030	0.5	Y	OA	OA_Y	Y_0.5	30_Y_0.5	1.06584	0.984069	0.390367	1.739	0.866347	1.40021	0.413694	1.4891	0.923559	0.91174	0.85356	1.00069	0.988873	0.965287	1.37281	0.985681	1.35036	0.0766792	0.078168	0.0608673	0.937034
570	4125	Sample	4	17V4T000	AM36	36	4	T000	0	M	YA	YA_M	M_0	36_M_0	1.63219	1.50037	0.130472	1.34441	1.01281	1.19096	0.32757	0.846001	1.06824	1.20385	1.44698	1.07505	1.17664	1.11835	1.16913	1.22176	1.42603	0.236662	0.243863	0.212372	1.15491
571	4126	Sample	4	23V1T000	RS28	28	1	T-30	-1	I	OA	OA_I	I_1	28_I_1	0.910939	0.771383	1.05934	1.24597	1.00393	1.7481	0.294635	0.333803	0.889486	0.978571	0.839837	0.962941	0.954117	0.875059	0.914929	1.88975	1.59412	0.405274	0.419211	0.371578	1.03154
572	4127	Sample	4	23V5T300	RS28	28	5	T300	5	Y	OA	OA_Y	Y_05	28_Y_05	0.542666	0.559101	0.474786	0.973053	0.742658	0.64172	0.298817	0.369745	1.05877	0.716075	0.749484	0.827099	0.70708	0.726127	0.480888	1.1021	0.676655	0.121993	0.18071	0.143877	0.786986
573	4128	Sample	4	20V4T360	LR33	33	4	T360	6	Y	YA	YA_Y	Y_06	33_Y_06	1.0956	0.997152	0.62799	2.41808	0.891171	0.875315	0.653089	0.66221	0.814065	0.971015	1.0816	1.0346	1.07813	1.0166	0.629269	1.38332	0.702253	0.181565	0.175611	0.154282	1.09247
574	4129	Sample	4	16V4T090	AF25	25	4	T090	1.5	M	OA	OA_M	M_01.5	25_M_01.5	0.975674	0.990677	0.632286	1.45714	1.15838	1.31848	0.310775	0.682983	1.59202	1.11494	1.15599	1.05534	0.973158	1.00462	0.817979	2.2446	1.16001	0.133942	0.142933	0.102061	1.16633
575	4130	Sample	4	17V3T000	AM36	36	3	T-30	-1	I	YA	YA_I	I_3	36_I_3	0.644499	0.685979	0.187807	0.995712	0.920172	0.744702	0.33671	0.609766	1.35159	0.8353	0.88796	0.862273	0.901704	0.841968	0.732721	1.4996	0.842289	0.266927	0.276682	0.257346	0.891868
577	4131	Sample	4	18V2T000	BV27	27	2	T-30	-1	I	OA	OA_I	I_2	27_I_2	0.621603	0.553478	0.191453	0.882157	0.671092	0.707429	0.386199	0.334101	0.937697	0.787186	0.886663	0.701399	0.848371	0.709683	0.873981	1.29336	0.693668	0.194838	0.278897	0.248667	0.748317
578	4132	Sample	4	18V5T360	BV27	27	5	T360	6	M	OA	OA_M	M_06	27_M_06	0.708506	0.683628	0.523284	0.951223	0.838012	0.533836	0.807047	0.865478	0.909182	0.81917	0.908043	0.714076	0.85945	0.842721	0.514571	0.968813	0.558091	0.173929	0.237004	0.198828	0.874572
579	4133	Sample	4	16V5T000	AF25	25	5	T000	0	Y	OA	OA_Y	Y_0	25_Y_0	0.861593	0.805084	0.228156	0.870021	1.08311	1.2666	0.414045	0.520966	1.66053	0.938297	0.957692	1.07142	0.954845	0.958428	0.632699	1.00904	0.66295	0.161802	0.204825	0.148859	1.05555
580	4134	Sample	4	17V5T180	AM36	36	5	T180	3	Y	YA	YA_Y	Y_03	36_Y_03	0.894945	0.883023	1.02445	0.81411	0.888623	0.710629	0.408174	1.61924	1.38455	0.904993	0.941688	0.845351	0.886912	0.878459	0.500316	0.675854	0.473976	0.150862	0.166134	0.143353	0.931378
581	4135	Sample	4	22V4T090	PR29	29	4	T090	1.5	M	OA	OA_M	M_01.5	29_M_01.5	1.0019	0.842245	1.09883	1.40185	0.857661	1.0575	0.463601	1.61234	1.06499	0.86039	0.987579	0.9751	0.933903	0.915676	1.22576	0.761362	0.768211	0.223299	0.214954	0.194933	0.995181
582	4136	Sample	4	16V4T015	AF25	25	4	T015	0.25	M	OA	OA_M	M_0.25	25_M_0.25	1.143	1.06236	0.342169	1.00922	1.19212	1.22263	0.26345	0.538002	1.48999	1.16854	1.21792	1.17033	1.17448	1.10975	2.2338	1.09049	1.47741	0.308216	0.263931	0.22482	1.20709
583	4137	Sample	4	20V4T300	LR33	33	4	T300	5	Y	YA	YA_Y	Y_05	33_Y_05	0.70246	0.58853	0.693029	1.04775	0.724904	0.798678	0.540865	0.421162	1.0357	0.629923	0.684693	0.707137	0.721657	0.652187	1.19193	0.561211	1.0548	0.181555	0.171556	0.124875	0.771015
586	4138	Sample	4	22V4T24h	PR29	29	4	T24h	24	M	OA	OA_M	M_24	29_M_24	0.962517	0.80616	0.21944	0.838854	1.00542	1.14187	0.369523	1.03807	1.0785	0.768827	0.736102	0.903384	0.832241	0.814988	0.75004	0.835448	0.794069	0.221337	0.240293	0.222358	0.882062
587	4139	Sample	4	22V5T24h	PR29	29	5	T24h	24	Y	OA	OA_Y	Y_24	29_Y_24	0.696199	0.614078	0.283546	0.781806	1.07684	1.23655	0.306264	0.45674	1.16157	0.734612	0.574213	0.796205	0.727372	0.772825	0.515404	0.751375	0.665536	0.24365	0.274337	0.211579	0.830907
588	4140	Sample	4	23V4T015	RS28	28	4	T015	0.25	M	OA	OA_M	M_0.25	28_M_0.25	0.790602	0.746185	0.322674	0.962549	1.07777	0.99865	0.397959	0.599117	1.30722	0.987208	0.929955	1.16772	0.910949	1.02311	0.682152	0.703661	0.492559	0.263065	0.24865	0.203921	1.04941
589	4141	Sample	4	16V5T360	AF25	25	5	T360	6	Y	OA	OA_Y	Y_06	25_Y_06	0.978121	0.85803	0.581225	1.28327	1.1938	0.837066	0.332046	0.30591	1.21135	1.13357	1.01163	1.23551	1.03299	1.11308	1.7943	1.00021	0.768933	0.121328	0.124026	0.0879419	1.12175
590	4142	Sample	4	17V4T030	AM36	36	4	T030	0.5	M	YA	YA_M	M_0.5	36_M_0.5	0.639058	0.701013	1.12518	0.638367	0.657792	0.647897	0.286981	0.776722	0.925565	0.627585	0.433066	0.504322	0.526362	0.464524	0.688059	0.625425	0.57062	0.230894	0.191501	0.17617	0.717627
591	4143	Sample	4	17V4T090	AM36	36	4	T090	1.5	M	YA	YA_M	M_01.5	36_M_01.5	0.916572	0.852288	0.608076	1.06229	0.853469	0.860871	0.370514	0.935074	0.950412	0.833697	0.799472	0.879359	0.916785	0.884697	0.985785	0.971119	0.852866	0.330835	0.335366	0.29926	0.931004
592	4144	Sample	4	19V4T240	JM31	31	4	T240	4	Y	YA	YA_Y	Y_04	31_Y_04	0.913295	0.795562	0.345189	0.970471	0.791586	0.712523	0.432636	0.860592	0.992206	0.842531	0.764872	0.869319	0.83336	0.795732	1.01085	1.00302	0.875691	0.263062	0.289575	0.2525	1.00339
593	4145	Sample	4	21V5T090	ML30	30	5	T090	1.5	M	OA	OA_M	M_01.5	30_M_01.5	1.17892	0.878193	0.904823	1.38617	0.996721	1.53515	0.642132	2.12593	0.888356	0.972576	0.801284	0.934653	0.862321	0.793985	0.962101	0.915105	1.11401	0.163955	0.166478	0.131667	1.03502
594	4146	Sample	4	22V4T060	PR29	29	4	T060	1	M	OA	OA_M	M_01	29_M_01	1.5299	1.19672	0.934141	2.49769	1.28547	1.39323	0.530494	2.18608	1.02325	1.38702	1.45587	1.56434	1.352	1.33069	1.43553	1.02438	1.52908	0.185287	0.17907	0.161602	1.51683
595	4147	Sample	4	16V4T120	AF25	25	4	T120	2	M	OA	OA_M	M_02	25_M_02	1.043	0.860079	0.645764	1.67156	1.35035	1.17218	0.241009	0.578118	1.37316	1.35724	1.46149	1.38539	1.24021	1.36717	1.93323	1.81504	1.84687	0.0943888	0.103307	0.0707638	1.41488
597	4148	Sample	4	19V5T180	JM31	31	5	T180	3	M	YA	YA_M	M_03	31_M_03	0.767332	0.66185	0.64944	1.15158	0.716825	0.66549	0.436554	1.32669	0.914308	0.669783	0.60011	0.757456	0.718136	0.730022	1.00661	1.13391	1.23355	0.308453	0.35088	0.272394	0.909792
598	4149	Sample	4	17V4T060	AM36	36	4	T060	1	M	YA	YA_M	M_01	36_M_01	0.602789	0.598365	0.338548	0.755237	0.612977	0.663905	0.302263	0.735533	0.873514	0.546091	0.438695	0.541992	0.558459	0.53082	1.16436	1.05441	1.65028	0.106202	0.126863	0.0947199	0.655315
599	4150	Sample	4	17V5T060	AM36	36	5	T060	1	Y	YA	YA_Y	Y_01	36_Y_01	1.10737	1.13885	0.494524	1.38996	1.29233	0.937062	0.364912	1.29701	1.53179	1.19033	1.25364	1.51762	1.20077	1.36712	1.01825	0.663846	1.09769	0.238702	0.290262	0.235722	1.24142
600	4151	Sample	4	22V5T240	PR29	29	5	T240	4	Y	OA	OA_Y	Y_04	29_Y_04	0.89022	0.846857	0.836839	1.22245	0.789816	1.32082	0.491375	2.12488	1.07426	0.774754	0.710949	0.847569	0.81517	0.761163	1.60299	1.29539	1.25008	0.11383	0.105021	0.0852731	0.957056
601	4152	Sample	4	20V4T000	LR33	33	4	T000	0	Y	YA	YA_Y	Y_0	33_Y_0	0.811892	0.768333	0.299856	0.987625	0.891518	1.815	1.00175	0.989873	0.971719	0.747385	0.666753	0.864023	0.779292	0.782639	1.00228	0.763068	1.0131	0.0963755	0.112586	0.0971973	1.03111
602	4153	Sample	4	23V5T000	RS28	28	5	T000	0	Y	OA	OA_Y	Y_0	28_Y_0	0.737072	0.637529	0.297123	0.878955	1.06051	1.02487	0.302412	0.359436	0.952737	0.831474	0.718993	0.944283	0.826019	0.866925	0.734799	0.832376	1.14898	0.194125	0.189614	0.186673	0.964235
603	4154	Sample	4	23V5T015	RS28	28	5	T015	0.25	Y	OA	OA_Y	Y_0.25	28_Y_0.25	0.673819	0.712348	0.287175	0.923427	0.924188	0.931817	0.34388	0.648482	1.04887	0.860571	0.776654	0.904288	0.869755	0.846609	0.733849	0.647798	0.836561	0.160412	0.145996	0.118786	0.935886
604	4155	Sample	4	16V4T24h	AF25	25	4	T24h	24	M	OA	OA_M	M_24	25_M_24	0.804352	0.84869	0.277907	0.961474	1.19982	1.55483	0.322648	0.353396	1.41838	0.958358	0.814209	1.03615	0.963159	0.904532	2.32429	1.21235	1.49251	0.152662	0.155924	0.11085	1.01402
605	4156	Sample	4	19V5T000	JM31	31	5	T000	0	M	YA	YA_M	M_0	31_M_0	0.473803	0.563511	0.0846534	0.846827	0.73647	1.0388	0.328824	1.10743	0.928267	0.562312	0.418761	0.633907	0.601425	0.593239	0.972564	0.778695	0.822539	0.175451	0.176748	0.159903	0.710246
606	4157	Sample	4	21V4T015	ML30	30	4	T015	0.25	Y	OA	OA_Y	Y_0.25	30_Y_0.25	0.404552	0.473355	0.237636	0.960588	0.520186	1.02663	0.354276	1.37958	0.953232	0.345539	0.200693	0.404589	0.501412	0.470425	0.716891	0.719217	0.611241	0.0489128	0.0515408	0.0287247	0.438283
608	4158	Sample	4	21V4T360	ML30	30	4	T360	6	Y	OA	OA_Y	Y_06	30_Y_06	0.596237	0.661518	0.750441	0.820382	0.734668	1.03708	0.349373	1.07146	1.04546	0.555195	0.400906	0.598559	0.741033	0.710277	1.23692	1.08273	0.752333	0.115634	0.10412	0.0915331	0.613219
609	4159	Sample	4	18V5T120	BV27	27	5	T120	2	M	OA	OA_M	M_02	27_M_02	0.485011	0.563343	1.09506	0.953651	0.739735	0.58342	0.540076	0.553493	0.899609	0.780257	0.637488	0.749446	0.82869	0.788864	0.78594	0.673217	0.687125	0.148983	0.129701	0.119357	0.802015
610	4160	Sample	4	22V4T360	PR29	29	4	T360	6	M	OA	OA_M	M_06	29_M_06	0.759507	0.82967	0.819471	0.734607	0.820452	0.851856	0.35643	1.77599	0.827182	0.805128	0.607293	0.955333	0.834539	0.789124	0.772567	0.594888	0.680701	0.0663877	0.0731438	0.0587935	0.857734
611	4161	Sample	4	18V5T060	BV27	27	5	T060	1	M	OA	OA_M	M_01	27_M_01	0.869869	0.943324	1.12513	1.009	0.893477	0.59551	0.58746	0.845447	0.81227	1.09844	1.0842	1.22385	1.1306	1.23051	1.02732	0.807229	0.897776	0.117552	0.119372	0.11021	1.07849
612	4162	Sample	4	17V4T015	AM36	36	4	T015	0.25	M	YA	YA_M	M_0.25	36_M_0.25	0.830354	0.957385	0.356977	0.845423	0.927463	1.03665	0.3971	1.14211	0.963298	0.977235	0.926541	1.10406	1.01768	1.03928	1.29942	0.930639	1.19828	0.129209	0.136425	0.110168	0.99347
613	4163	Sample	4	17V5T015	AM36	36	5	T015	0.25	Y	YA	YA_Y	Y_0.25	36_Y_0.25	0.787369	0.878255	0.187994	0.905532	1.00417	0.922244	0.34427	1.12846	1.1048	0.949115	0.721539	0.997306	0.934782	1.04706	1.8586	1.08364	1.42818	0.161388	0.208628	0.209848	1.04972
614	4164	Sample	4	18V5T015	BV27	27	5	T015	0.25	M	OA	OA_M	M_0.25	27_M_0.25	0.617015	0.584948	0.428775	0.775675	0.939444	0.676811	0.37128	0.279802	0.935976	0.787979	0.684118	0.87905	0.849558	0.859422	1.16511	0.850085	1.33488	0.156282	0.140087	0.140265	0.858164
615	4165	Sample	4	16V5T015	AF25	25	5	T015	0.25	Y	OA	OA_Y	Y_0.25	25_Y_0.25	0.939645	0.894126	0.424177	1.00889	1.10317	1.37525	0.476121	0.64582	1.28119	0.964021	0.772516	0.94615	0.9997	1.02553	1.25151	0.925104	1.32027	0.108781	0.0984211	0.090751	1.03451
616	4166	Sample	4	18V4T24h	BV27	27	4	T24h	24	Y	OA	OA_Y	Y_24	27_Y_24	0.627022	0.601825	0.23844	0.801661	0.905092	1.32848	1.16414	0.291836	0.854342	0.740808	0.615007	0.824451	0.771194	0.81437	1.16009	0.75718	0.896883	0.29744	0.228851	0.237835	0.800362
618	4167	Sample	4	22V5T120	PR29	29	5	T120	2	Y	OA	OA_Y	Y_02	29_Y_02	1.21109	1.13345	0.881386	0.956533	1.04043	1.60763	0.561	2.51259	1.02677	0.937625	0.846914	1.05966	0.950006	1.03066	1.14724	0.701623	0.726659	0.126605	0.163414	0.119141	1.13338
619	4168	Sample	4	18V5T030	BV27	27	5	T030	0.5	M	OA	OA_M	M_0.5	27_M_0.5	0.71439	0.651553	0.611609	1.00108	0.946578	0.646959	0.385759	0.345031	0.872667	0.889074	0.774793	0.9218	1.02978	1.17041	1.71499	0.960914	1.05633	0.310782	0.289352	0.228616	0.998771
620	4169	Sample	4	22V4T240	PR29	29	4	T240	4	M	OA	OA_M	M_04	29_M_04	0.702163	0.611534	0.823285	0.932891	0.837472	1.04828	0.369781	1.18115	0.680863	0.566293	0.356197	0.604392	0.612278	0.647367	1.26189	0.783447	1.14564	0.180342	0.168311	0.159916	0.696815
621	4170	Sample	4	17V5T240	AM36	36	5	T240	4	Y	YA	YA_Y	Y_04	36_Y_04	0.766439	0.774921	0.926555	0.859625	0.990121	0.84053	0.362552	1.2121	1.23288	0.862151	0.751402	0.835234	0.971805	0.951671	1.49737	0.967665	1.48549	0.270225	0.238397	0.183424	1.02552
624	4171	Sample	4	23V4T060	RS28	28	4	T060	1	M	OA	OA_M	M_01	28_M_01	1.65333	1.50438	0.438139	1.6799	1.16075	1.01283	0.462809	0.830588	0.817093	1.33094	1.45167	1.54689	1.47211	1.63948	1.14392	1.18432	1.26317	0.341519	0.250436	0.232068	1.44245
625	4172	Sample	4	19V4T000	JM31	31	4	T000	0	Y	YA	YA_Y	Y_0	31_Y_0	0.961947	0.955482	0.183931	1.09002	0.948166	1.20337	0.424434	0.805717	0.722951	0.986266	0.956127	1.0595	1.04039	1.30681	1.2413	1.17715	1.09432	0.36337	0.324819	0.296384	1.29219
626	4173	Sample	4	21V4T24h	ML30	30	4	T24h	24	Y	OA	OA_Y	Y_24	30_Y_24	1.09724	1.11615	0.242063	1.24541	1.17921	1.51138	0.462647	0.501432	0.74733	1.0373	0.948882	1.14882	1.31433	1.47614	0.881386	1.2893	1.27088	0.381081	0.318821	0.320786	1.3102
627	4174	Sample	4	18V4T015	BV27	27	4	T015	0.25	Y	OA	OA_Y	Y_0.25	27_Y_0.25	0.778305	0.804651	0.199698	1.91757	1.11161	1.04892	0.864244	0.213504	0.763217	1.27651	1.23038	1.33336	1.61899	1.70616	0.807561	1.2319	1.13862	0.482553	0.3669	0.393509	1.30914
628	4175	Sample	4	18V5T300	BV27	27	5	T300	5	M	OA	OA_M	M_05	27_M_05	0.684124	0.638759	0.559371	1.77367	0.826629	0.616426	0.897944	0.881786	0.742162	0.776456	0.518173	0.887406	1.00841	0.988193	0.926146	1.11962	0.857927	0.26146	0.227556	0.228387	0.91028
629	4176	Sample	4	23V4T24h	RS28	28	4	T24h	24	M	OA	OA_M	M_24	28_M_24	0.703769	0.631519	0.302851	1.34071	0.99965	1.79421	0.526462	0.443322	0.578228	0.768906	0.537626	0.870364	0.955824	0.992045	0.743474	1.01907	0.841317	0.297745	0.237697	0.223864	1.0111
630	4177	Sample	4	20V4T015	LR33	33	4	T015	0.25	Y	YA	YA_Y	Y_0.25	33_Y_0.25	1.26581	1.27858	0.317173	1.15842	1.40973	2.51485	0.853016	0.724541	0.756515	1.48272	1.60823	1.80996	1.76229	1.99912	0.747223	1.00117	0.884194	0.228992	0.192775	0.202602	1.61471
631	4178	Sample	4	20V5T060	LR33	33	5	T060	1	M	YA	YA_M	M_01	33_M_01	1.64624	1.79065	0.853964	1.2662	1.76525	1.77656	0.999527	0.253554	0.661683	2.05918	2.39648	1.92145	2.35099	2.72682	1.19401	1.20283	1.06383	0.212832	0.220048	0.206343	1.90783
632	4179	Sample	4	22V1T000	PR29	29	1	T-30	-1	I	OA	OA_I	I_1	29_I_1	1.12656	1.15723	0.807833	1.89786	1.26058	1.94105	0.31079	0.280824	0.904642	1.38844	1.21443	1.30416	1.53929	1.7169	1.26997	1.21831	1.17126	0.24792	0.209198	0.207692	1.33489
633	4180	Sample	4	17V4T180	AM36	36	4	T180	3	M	YA	YA_M	M_03	36_M_03	1.16988	1.14319	1.04243	1.38619	0.906153	0.875236	0.355813	0.557629	0.705385	1.11391	0.874606	1.34016	1.37518	1.36182	0.745412	0.81091	0.821318	0.227282	0.202834	0.20925	1.21474
635	4181	Sample	4	17V5T300	AM36	36	5	T300	5	Y	YA	YA_Y	Y_05	36_Y_05	1.30127	1.34357	1.28779	1.41478	1.4959	1.05128	0.238161	0.293161	1.44752	1.61762	1.74782	1.65709	1.71966	1.73535	1.20986	1.11279	1.65562	0.413598	0.535704	0.502601	1.67062
636	4182	Sample	4	16V4T000	AF25	25	4	T000	0	M	OA	OA_M	M_0	25_M_0	1.13825	1.02351	0.342171	1.30755	1.2273	1.64274	0.212787	0.513517	1.10612	0.963482	0.842001	0.966309	1.09933	1.09982	0.804712	0.934422	1.44711	0.23852	0.18086	0.175436	1.1708
637	4183	Sample	4	18V4T090	BV27	27	4	T090	1.5	Y	OA	OA_Y	Y_01.5	27_Y_01.5	1.46182	1.42308	1.09988	1.22114	1.20833	0.834504	0.96751	0.222878	0.704487	1.25891	1.30385	1.36079	1.42774	1.37786	0.522637	0.72868	1.06717	0.238628	0.232918	0.174977	1.29937
638	4184	Sample	4	20V2T000	LR33	33	2	T-30	-1	I	YA	YA_I	I_2	33_I_2	1.37696	1.3787	0.317629	1.14969	1.43902	1.49782	0.733696	0.138156	0.766134	1.38445	1.36135	1.46753	1.5507	1.81025	0.681023	0.681795	0.978468	0.427882	0.31828	0.3065	1.47898
639	4185	Sample	4	21V5T360	ML30	30	5	T360	6	M	OA	OA_M	M_06	30_M_06	1.75142	1.83125	1.37142	1.85723	1.51986	1.69924	0.335563	0.426592	0.75102	1.74522	2.01269	1.84253	2.00523	2.24969	0.757502	0.944414	1.3204	0.413869	0.328471	0.343046	1.67036
640	4186	Sample	4	23V3T000	RS28	28	3	T-30	-1	I	OA	OA_I	I_3	28_I_3	1.21623	1.15966	0.898572	1.39286	1.17816	1.18057	0.205495	0.179413	0.767062	1.34393	1.45961	1.29407	1.61319	1.63924	0.510342	0.857518	1.16782	0.491158	0.399137	0.370532	1.34845
641	4187	Sample	4	17V5T090	AM36	36	5	T090	1.5	Y	YA	YA_Y	Y_01.5	36_Y_01.5	0.809441	0.902854	0.937522	0.976294	0.917735	0.792208	0.241152	0.568588	1.47363	1.03424	0.816318	1.14499	1.16147	1.15497	0.526594	0.791027	1.03288	0.298617	0.221775	0.225258	1.11359
642	4188	Sample	4	20V5T360	LR33	33	5	T360	6	M	YA	YA_M	M_06	33_M_06	0.981928	0.979849	0.809702	1.98994	1.18747	1.09384	0.527984	0.230579	1.29898	1.48776	1.5809	1.48872	1.74568	1.88475	1.95085	1.36281	1.49528	0.426956	0.394911	0.367086	1.45026
643	4189	Sample	4	16V5T060	AF25	25	5	T060	1	Y	OA	OA_Y	Y_01	25_Y_01	0.980005	1.05962	1.04925	1.26322	1.249	1.1845	0.527379	0.713931	1.18784	1.49029	1.62115	1.47528	1.62115	1.86199	2.07891	2.01851	1.48182	0.432086	0.43196	0.440491	1.56641
644	4190	Sample	4	19V5T030	JM31	31	5	T030	0.5	M	YA	YA_M	M_0.5	31_M_0.5	0.870939	0.988952	0.612115	1.05075	1.1696	1.05362	0.432824	1.47308	1.14196	1.30936	1.24776	1.41742	1.39677	1.62031	1.36853	1.93324	1.31231	0.479144	0.414496	0.416737	1.45474
646	4191	Sample	4	19V3T000	JM31	31	3	T-30	-1	I	YA	YA_I	I_3	31_I_3	0.758983	0.767124	0.193932	1.24524	0.80832	2.6923	0.762828	1.64979	1.63456	0.742126	0.464001	0.737829	0.838685	0.900223	0.927806	0.993011	1.18638	0.470505	0.359072	0.405438	1.01074
647	4192	Sample	4	21V5T000	ML30	30	5	T000	0	M	OA	OA_M	M_0	30_M_0	0.932836	0.901183	0.533444	1.59103	1.06021	1.74099	0.253749	0.295509	1.18692	0.968803	0.937214	1.02978	1.36326	1.37416	1.4203	1.19393	1.43196	0.41251	0.384241	0.325625	1.22637
648	4193	Sample	4	22V4T030	PR29	29	4	T030	0.5	M	OA	OA_M	M_0.5	29_M_0.5	1.0181	1.0199	0.815241	1.39684	1.13966	1.30728	0.380329	1.40695	1.32517	1.32553	1.50226	1.23577	1.4309	1.41119	1.29447	1.49446	0.949795	0.317045	0.272899	0.25695	1.36561
649	4194	Sample	4	19V4T015	JM31	31	4	T015	0.25	Y	YA	YA_Y	Y_0.25	31_Y_0.25	0.652342	0.572567	0.304474	1.02048	0.726914	1.03111	0.331726	0.579833	1.14922	0.79408	0.588911	0.792747	0.961234	1.03365	1.57853	1.9438	0.961193	0.458673	0.423819	0.399678	1.02049
650	4195	Sample	4	22V5T090	PR29	29	5	T090	1.5	Y	OA	OA_Y	Y_01.5	29_Y_01.5	0.913571	0.825344	1.58526	1.21328	1.06209	1.90781	0.384194	1.25454	1.52178	1.06004	1.06928	1.00297	1.09382	1.05866	1.26295	1.94366	1.02033	0.203852	0.175236	0.181173	1.27924
651	4196	Sample	4	18V5T090	BV27	27	5	T090	1.5	M	OA	OA_M	M_01.5	27_M_01.5	0.632204	0.598082	1.29367	1.11484	0.824415	0.63959	0.371896	0.301273	1.26887	0.795697	0.761835	0.841465	0.978234	0.898311	1.2177	1.38111	0.951966	0.345717	0.324712	0.285468	0.954904
652	4197	Sample	4	18V5T24h	BV27	27	5	T24h	24	M	OA	OA_M	M_24	27_M_24	1.04422	0.83473	0.273173	1.58173	1.025	1.54732	0.418993	0.195849	1.16289	0.942275	0.865039	1.01382	1.21663	1.13945	1.69912	1.68153	1.45954	0.270782	0.248424	0.247069	1.20761
653	4198	Sample	4	19V4T120	JM31	31	4	T120	2	Y	YA	YA_Y	Y_02	31_Y_02	0.892505	0.857096	0.902605	1.43415	0.830432	0.904296	0.460079	1.00135	1.18476	0.966631	0.892646	0.926858	0.921158	0.945652	1.05987	1.33551	0.992173	0.286232	0.251361	0.223334	1.19481
654	4199	Sample	4	19V5T360	JM31	31	5	T360	6	M	YA	YA_M	M_06	31_M_06	0.688966	0.631382	0.578335	1.24737	0.770415	1.86159	0.552355	1.49168	1.20288	0.988261	0.885177	0.807402	1.19137	0.983636	1.36434	1.71627	1.12085	0.398354	0.310397	0.318621	1.13135
655	4200	Sample	4	22V5T180	PR29	29	5	T180	3	Y	OA	OA_Y	Y_03	29_Y_03	0.618372	0.550075	1.29638	1.16375	0.623807	1.43467	0.401435	1.69048	1.30489	0.63613	0.604846	0.673414	0.717641	0.6899	0.954471	1.07628	0.891635	0.247387	0.186218	0.167585	0.855251
658	5001	Sample	5	27V4T24h	FM26	26	4	T24h	24	Y	OA	OA_Y	Y_24	26_Y_24	0.854874	0.610642	0.294468	0.7633	0.95034	1.29988	0.511408	1.93804	1.19018	0.762213	0.630483	0.954828	0.906853	0.955894	0.968081	1.02072	0.991796	0.291986	0.231833	0.234441	1.05325
659	5002	Sample	5	24V4T120	AP35	35	4	T120	2	M	YA	YA_M	M_02	35_M_02	0.690534	0.639627	1.3351	0.767047	1.01542	1.02966	0.682473	0.233985	1.13534	0.873551	0.857637	0.934754	0.838163	0.989065	0.882337	0.784003	0.831017	0.387077	0.374386	0.37679	1.03901
660	5003	Sample	5	24V5T090	AP35	35	5	T090	1.5	Y	YA	YA_Y	Y_01.5	35_Y_01.5	1.05947	0.957576	1.97808	0.920012	1.2189	1.08738	0.534574	0.298844	1.32793	1.11842	1.09701	1.22877	1.07185	1.4039	1.05552	0.840672	0.876581	0.29959	0.280996	0.279936	1.34357
661	5004	Sample	5	25V5T240	CM37	37	5	T240	4	M	YA	YA_M	M_04	37_M_04	0.496988	0.436954	0.907513	0.905283	0.865641	1.09544	0.673595	1.25125	1.37306	0.793124	0.669967	0.816115	0.863483	0.883336	0.961122	0.72276	0.898764	0.356599	0.344332	0.353302	0.957029
662	5005	Sample	5	28V4T000	JC38	38	4	T000	0	Y	YA	YA_Y	Y_0	38_Y_0	1.08435	1.00412	0.27975	1.05275	1.32441	0.748485	0.347982	0.84769	1.47864	1.24393	1.35371	1.41203	1.23388	1.42234	0.987713	0.743817	1.15085	0.506645	0.478541	0.451934	1.33502
663	5006	Sample	5	25V5T360	CM37	37	5	T360	6	M	YA	YA_M	M_06	37_M_06	0.996693	0.892948	0.574158	1.4173	1.36449	1.22702	0.317339	0.363909	1.66799	1.32964	1.38875	1.37658	1.28687	1.5858	1.30783	1.16812	1.57623	0.598453	0.580702	0.579062	1.36441
664	5007	Sample	5	24V4T000	AP35	35	4	T000	0	M	YA	YA_M	M_0	35_M_0	0.989732	1.07649	0.71154	1.01004	1.31507	1.19403	0.346212	0.105237	1.3835	1.19357	1.297	1.22777	1.17496	1.29396	1.04598	1.20401	1.15932	0.457232	0.475382	0.490853	1.32824
665	5008	Sample	5	28V4T24h	JC38	38	4	T24h	24	Y	YA	YA_Y	Y_24	38_Y_24	1.3641	1.34049	0.246062	1.27524	1.70324	1.59695	0.300462	0.211045	1.20526	1.23917	1.26622	1.39403	1.16792	1.39154	0.947172	1.20731	0.947018	0.542563	0.404393	0.40569	1.50826
666	5009	Sample	5	26V4T180	EP32	32	4	T180	3	M	YA	YA_M	M_03	32_M_03	0.659277	0.658417	0.733048	1.37249	0.844928	0.826445	0.632634	1.08912	1.30345	0.822097	0.781328	0.989857	0.869629	1.00062	0.700318	0.847892	0.632329	0.449106	0.418444	0.393904	1.02581
667	5010	Sample	5	25V5T030	CM37	37	5	T030	0.5	M	YA	YA_M	M_0.5	37_M_0.5	0.990469	0.974284	0.469538	1.09896	1.34807	2.02525	0.9703	1.13747	1.57618	1.34974	1.39774	1.34211	1.2975	1.46245	1.13768	0.90181	0.760117	0.457189	0.389949	0.403494	1.42868
669	5011	Sample	5	27V4T090	FM26	26	4	T090	1.5	Y	OA	OA_Y	Y_01.5	26_Y_01.5	1.016	1.19695	0.808837	1.34719	1.22629	1.33215	0.468986	3.9944	1.40956	1.19151	1.30677	1.24453	1.08721	1.29728	1.11299	1.36531	1.44728	0.347192	0.32904	0.311952	1.29688
670	5012	Sample	5	27V4T015	FM26	26	4	T015	0.25	Y	OA	OA_Y	Y_0.25	26_Y_0.25	0.9295	0.87248	0.224794	1.06994	1.0067	1.45359	0.514816	4.35143	1.28653	0.947165	1.02908	1.04909	1.02851	1.13983	0.933817	1.18964	1.45913	0.300034	0.273137	0.247341	1.14377
671	5013	Sample	5	26V1T000	EP32	32	1	T-30	-1	I	YA	YA_I	I_1	32_I_1	1.19068	1.22029	1.20322	1.63678	1.62247	1.08938	0.249046	0.492995	1.53039	1.48699	1.65422	1.50013	1.44288	1.68022	1.28291	1.22075	1.74822	0.515411	0.479859	0.454181	1.69619
672	5014	Sample	5	28V5T360	JC38	38	5	T360	6	M	YA	YA_M	M_06	38_M_06	0.842414	0.91916	0.994109	1.48896	1.31407	0.70779	0.317188	0.514295	1.53457	1.23017	1.31451	1.18842	1.06094	1.19652	1.07276	0.885791	1.22159	0.387709	0.361195	0.333196	1.36849
673	5015	Sample	5	24V4T180	AP35	35	4	T180	3	M	YA	YA_M	M_03	35_M_03	0.856511	0.974011	1.55381	1.6354	1.19571	0.889368	0.673156	0.199822	1.05502	1.31925	1.5313	1.30561	1.32222	1.52395	0.987962	0.813109	1.01334	0.516631	0.605446	0.551397	1.35705
674	5016	Sample	5	26V5T180	EP32	32	5	T180	3	Y	YA	YA_Y	Y_03	32_Y_03	0.727366	0.698507	0.507331	1.95314	0.879872	0.874396	0.463944	0.577749	1.04221	0.970055	0.998912	1.00843	1.03796	1.11088	1.05164	1.45795	1.23906	0.614427	0.592511	0.589853	1.06856
675	5017	Sample	5	27V5T360	FM26	26	5	T360	6	M	OA	OA_M	M_06	26_M_06	1.35579	1.30333	0.723277	1.4047	1.14349	0.969515	0.536943	3.19514	1.31555	1.18495	1.17818	1.29078	1.25238	1.29198	0.931947	1.84329	1.38062	0.261777	0.267978	0.230604	1.40745
676	5018	Sample	5	28V4T060	JC38	38	4	T060	1	Y	YA	YA_Y	Y_01	38_Y_01	1.9467	2.11252	1.48621	1.6385	1.84072	0.866274	0.321184	0.755483	1.00027	1.94278	2.71418	1.61592	2.05311	2.53838	1.76791	2.57332	1.93651	0.436917	0.566265	0.558772	1.92556
677	5019	Sample	5	24V5T120	AP35	35	5	T120	2	Y	YA	YA_Y	Y_02	35_Y_02	1.32368	1.39611	2.10353	1.7091	1.42743	1.11537	0.45243	0.231306	1.23089	1.40827	1.71926	1.44799	1.49331	1.66217	1.5163	2.58136	2.1912	0.491393	0.465801	0.528659	1.65866
678	5020	Sample	5	26V2T000	EP32	32	2	T-30	-1	I	YA	YA_I	I_2	32_I_2	0.770561	0.765956	0.549859	1.57234	1.15023	0.95246	0.416216	0.68558	1.24646	1.08732	1.0394	1.03913	1.09523	1.02234	1.30229	1.95922	2.13306	0.209291	0.197859	0.18017	1.20898
680	5021	Sample	5	24V4T060	AP35	35	4	T060	1	M	YA	YA_M	M_01	35_M_01	1.20769	1.35783	2.07205	1.349	1.46553	1.06788	0.639367	0.193054	1.61759	1.44488	1.5845	1.45365	1.3561	1.38027	1.22019	1.77139	1.56776	0.403529	0.384267	0.319329	1.58956
681	5022	Sample	5	27V4T060	FM26	26	4	T060	1	Y	OA	OA_Y	Y_01	26_Y_01	1.57664	1.53502	1.29371	1.46363	1.2283	1.11612	0.436253	3.47263	1.12263	1.34382	1.69893	1.21689	1.58629	1.86228	1.31218	1.66156	1.19092	0.415432	0.432849	0.451362	1.47388
682	5023	Sample	5	26V4T24h	EP32	32	4	T24h	24	M	YA	YA_M	M_24	32_M_24	0.775713	0.72554	0.537313	1.22727	0.925542	1.61011	0.198989	0.589702	1.43103	0.943595	0.904493	0.819878	1.04432	0.963061	1.26671	2.26243	1.25652	0.430744	0.397142	0.411752	1.03109
683	5024	Sample	5	24V2T000	AP35	35	2	T-30	-1	I	YA	YA_I	I_2	35_I_2	1.21674	1.21245	1.0015	1.24896	1.47057	1.23363	0.282755	0.338233	1.25753	1.15314	1.18956	1.23815	1.05696	1.12203	0.812471	1.30391	0.892665	0.37242	0.319286	0.31729	1.48858
684	5025	Sample	5	24V5T360	AP35	35	5	T360	6	Y	YA	YA_Y	Y_06	35_Y_06	1.06973	1.03519	0.842715	1.9762	1.39539	1.04058	0.261662	0.133754	1.391	1.27771	1.48732	1.19821	1.24502	1.37136	1.02868	1.10418	0.761234	0.552695	0.46921	0.485609	1.47307
685	5026	Sample	5	27V5T015	FM26	26	5	T015	0.25	M	OA	OA_M	M_0.25	26_M_0.25	1.1128	1.00515	0.376751	1.87319	1.15306	1.37133	0.388607	3.3004	1.53457	0.98126	0.971033	1.10182	0.997449	1.02922	0.888799	0.73304	0.513038	0.200542	0.264959	0.303185	1.22971
686	5027	Sample	5	28V5T300	JC38	38	5	T300	5	M	YA	YA_M	M_05	38_M_05	0.79551	0.780943	1.20777	1.38594	1.01517	0.69461	0.347244	0.860296	1.40601	0.895091	0.806652	0.963832	0.947549	0.904347	1.03906	0.699335	0.487785	0.259576	0.259799	0.279903	1.01987
687	5028	Sample	5	24V4T030	AP35	35	4	T030	0.5	M	YA	YA_M	M_0.5	35_M_0.5	0.962133	0.982446	2.31704	0.834588	1.25878	1.06825	0.358139	0.12441	1.50035	1.15935	1.25773	1.26753	1.19471	1.25034	1.15167	1.01923	0.646564	0.357722	0.32466	0.326744	1.30488
688	5029	Sample	5	25V4T240	CM37	37	4	T240	4	Y	YA	YA_Y	Y_04	37_Y_04	0.819193	0.792155	1.18776	2.17903	0.924384	1.29936	0.370118	0.796992	1.56691	1.04443	0.901782	1.20432	1.24986	1.1363	1.47908	1.49945	1.01401	0.451374	0.71632	0.70983	1.22685
689	5030	Sample	5	27V5T24h	FM26	26	5	T24h	24	M	OA	OA_M	M_24	26_M_24	0.850406	0.765575	0.213026	0.978706	0.906325	1.34909	0.497002	2.99313	1.27615	0.731239	0.651013	0.936925	0.801171	0.829335	0.958538	1.41523	0.971936	0.1302	0.155366	0.126214	1.03819
692	5031	Sample	5	28V4T120	JC38	38	4	T120	2	Y	YA	YA_Y	Y_02	38_Y_02	0.790074	0.875489	1.60653	0.991096	0.976637	0.600946	0.358818	1.11348	1.22736	0.920119	0.990588	0.997967	0.927282	0.967017	0.913682	1.43153	0.986935	0.261048	0.243096	0.245577	1.09881
693	5032	Sample	5	26V4T000	EP32	32	4	T000	0	M	YA	YA_M	M_0	32_M_0	0.632813	0.588258	0.207802	1.1938	0.854138	0.73952	0.311183	0.269536	1.23917	0.82227	0.787579	0.782711	0.867286	0.816195	1.081	1.49372	1.20541	0.377465	0.317307	0.310118	0.90586
694	5033	Sample	5	26V3T000	EP32	32	3	T-30	-1	I	YA	YA_I	I_3	32_I_3	0.956558	0.876035	0.326905	1.16328	1.28025	1.46106	0.217929	0.311969	1.17263	1.07961	1.07913	1.22897	1.13394	1.20396	1.44235	2.11416	1.60641	0.456851	0.461143	0.463534	1.38976
695	5034	Sample	5	25V4T120	CM37	37	4	T120	2	Y	YA	YA_Y	Y_02	37_Y_02	0.649437	0.54073	1.22335	1.67079	0.832961	1.5002	0.399409	0.75218	1.54421	0.76654	0.690653	0.618468	0.724329	0.572128	0.844947	1.66533	0.866525	0.273696	0.281625	0.228873	1.07415
696	5035	Sample	5	26V4T015	EP32	32	4	T015	0.25	M	YA	YA_M	M_0.25	32_M_0.25	0.746173	0.792979	0.464953	1.53053	1.28464	1.01502	0.276449	0.203057	1.32078	1.24466	1.39529	1.06881	1.28658	1.20238	1.55009	2.33211	1.0915	0.521039	0.485134	0.465326	1.31879
697	5036	Sample	5	26V5T360	EP32	32	5	T360	6	Y	YA	YA_Y	Y_06	32_Y_06	0.43495	0.434279	0.727614	0.836319	0.743839	0.495116	0.369304	0.380549	1.11561	0.707238	0.67257	0.688082	0.72879	0.621179	0.982544	1.43294	0.732686	0.309244	0.308973	0.338985	0.803142
698	5037	Sample	5	26V5T24h	EP32	32	5	T24h	24	Y	YA	YA_Y	Y_24	32_Y_24	0.458675	0.52869	0.738789	1.5518	0.902522	0.939078	0.209711	0.495648	1.19218	0.826356	0.771853	0.896654	0.861794	0.761377	0.938608	1.17937	0.778172	0.432693	0.444745	0.436357	0.905615
699	5038	Sample	5	27V5T120	FM26	26	5	T120	2	M	OA	OA_M	M_02	26_M_02	0.812909	0.793882	0.778639	1.30315	0.952009	1.23068	0.405939	2.57284	1.41169	0.82537	0.763533	0.946908	0.904417	0.865963	0.809312	1.05035	0.835732	0.321118	0.30916	0.271545	0.912231
700	5039	Sample	5	24V5T060	AP35	35	5	T060	1	Y	YA	YA_Y	Y_01	35_Y_01	1.14825	1.36177	2.83179	1.12578	1.51502	1.08888	0.263562	0.250584	1.34751	1.3948	1.77555	1.08237	1.45581	1.66943	1.37879	1.14047	0.99502	0.32579	0.445508	0.451085	1.52347
701	5040	Sample	5	25V4T030	CM37	37	4	T030	0.5	Y	YA	YA_Y	Y_0.5	37_Y_0.5	0.570163	0.686861	0.7763	0.921831	1.02704	1.54343	0.152372	0.126827	1.32897	1.08499	1.24707	0.995895	1.26156	1.13652	1.68703	1.01749	1.18862	0.467841	0.453468	0.443023	0.867441
703	5041	Sample	5	25V4T300	CM37	37	4	T300	5	Y	YA	YA_Y	Y_05	37_Y_05	0.493328	0.496325	0.992568	0.950896	0.747335	0.725456	0.199434	0.203927	1.33061	0.835967	0.835434	0.801966	0.950604	0.804869	1.1914	1.45742	1.53341	0.370303	0.34873	0.288719	0.833519
704	5042	Sample	5	25V4T090	CM37	37	4	T090	1.5	Y	YA	YA_Y	Y_01.5	37_Y_01.5	1.05121	1.05303	1.72651	1.98552	0.991406	1.85167	0.377298	0.822968	1.41672	1.13796	1.15129	1.00088	1.31696	1.13717	1.22809	1.43481	1.62674	0.469594	0.461731	0.434536	1.25552
705	5043	Sample	5	28V5T000	JC38	38	5	T000	0	M	YA	YA_M	M_0	38_M_0	0.748379	0.819282	0.431678	1.40675	1.13689	1.02435	0.167704	0.156046	1.16792	1.15572	1.3199	0.911176	1.1828	1.20259	1.84286	1.56109	1.74136	0.45223	0.455834	0.44668	1.13169
706	5044	Sample	5	28V5T060	JC38	38	5	T060	1	M	YA	YA_M	M_01	38_M_01	1.32575	1.60091	1.72444	1.3589	1.60362	1.052	0.242887	0.25538	1.43367	1.63909	1.95735	1.24189	1.58894	1.74603	1.80748	2.25409	1.76223	0.517479	0.457737	0.462146	1.58677
707	5045	Sample	5	27V4T120	FM26	26	4	T120	2	Y	OA	OA_Y	Y_02	26_Y_02	1.43454	1.51281	1.36878	1.82176	1.29988	1.22835	0.515113	3.45979	1.72602	1.35224	1.56341	1.22492	1.65167	1.46616	1.59889	1.87515	1.36122	0.305216	0.304342	0.292517	1.74098
708	5046	Sample	5	27V3T000	FM26	26	3	T-30	-1	I	OA	OA_I	I_3	26_I_3	1.33554	1.10657	0.413852	1.65266	1.0353	1.36291	1.32974	3.27713	1.58906	1.08845	1.07774	1.05696	1.28861	1.21906	1.67327	1.46143	1.34043	0.486444	0.415756	0.46942	1.34089
709	5047	Sample	5	24V5T24h	AP35	35	5	T24h	24	Y	YA	YA_Y	Y_24	35_Y_24	1.04759	1.08846	0.689036	0.865426	1.28681	1.19826	0.306668	0.412666	1.64581	1.02639	1.10636	1.1248	1.24094	1.27632	1.71568	1.1637	1.36753	0.474193	0.445801	0.441432	1.39652
710	5048	Sample	5	25V5T180	CM37	37	5	T180	3	M	YA	YA_M	M_03	37_M_03	0.52912	0.542234	1.93294	1.03052	0.893914	1.08755	0.522334	0.597662	1.40368	0.788407	0.788724	0.7847	0.90299	0.851446	1.24793	0.678621	0.877213	0.385966	0.373536	0.364267	0.924842
711	5049	Sample	5	25V5T300	CM37	37	5	T300	5	M	YA	YA_M	M_05	37_M_05	0.652414	0.676089	1.19046	1.25953	1.06454	1.0369	0.357107	0.335813	1.41014	1.0098	1.02934	0.942501	1.16844	1.09358	1.98227	0.965787	1.11076	0.528229	0.577592	0.544791	1.14761
712	5050	Sample	5	27V5T060	FM26	26	5	T060	1	M	OA	OA_M	M_01	26_M_01	2.26719	1.9451	1.24239	1.80568	1.31814	1.25118	0.483055	2.67199	1.26151	1.30176	1.3686	1.21079	1.44454	1.48646	1.5246	1.49766	1.19776	0.312762	0.300458	0.28003	1.43047
714	5051	Sample	5	28V4T180	JC38	38	4	T180	3	Y	YA	YA_Y	Y_03	38_Y_03	0.791636	0.808868	2.96319	1.46546	1.17255	0.869343	0.424752	0.525642	1.85067	1.24597	1.22597	1.19052	1.42223	1.25845	1.47144	2.05006	2.01435	0.606963	0.505713	0.484004	1.2729
715	5052	Sample	5	24V5T300	AP35	35	5	T300	5	Y	YA	YA_Y	Y_05	35_Y_05	0.755868	0.762778	1.17422	1.73796	1.11069	0.984667	0.412351	0.192621	1.86297	1.14177	1.18442	1.02996	1.29114	1.1991	1.61547	1.57012	2.13119	0.352283	0.427131	0.380138	1.29528
716	5053	Sample	5	26V4T240	EP32	32	4	T240	4	M	YA	YA_M	M_04	32_M_04	0.555625	0.689158	1.05349	1.47943	0.825653	0.693228	0.404763	0.579208	1.41866	0.935996	0.951453	0.872028	0.936589	0.99151	1.60521	1.09966	2.09846	0.329535	0.361603	0.362819	0.943758
717	5054	Sample	5	24V4T360	AP35	35	4	T360	6	M	YA	YA_M	M_06	35_M_06	0.460109	0.687289	1.12403	1.61809	0.962856	0.66396	0.392161	0.0943331	0.96194	1.14367	1.37175	0.939649	1.44783	1.29338	1.78991	1.57418	2.33813	0.397972	0.600861	0.538596	1.11554
718	5055	Sample	5	27V4T030	FM26	26	4	T030	0.5	Y	OA	OA_Y	Y_0.5	26_Y_0.5	0.726418	0.900415	0.631986	1.32915	0.873934	0.98149	0.292511	2.09463	1.3776	0.890799	0.994981	0.797801	0.982977	0.921262	1.53593	1.58784	2.12942	0.279307	0.227998	0.230764	0.984757
719	5056	Sample	5	26V5T120	EP32	32	5	T120	2	Y	YA	YA_Y	Y_02	32_Y_02	0.755925	0.899106	1.25331	1.26371	0.860132	0.847373	0.311973	0.410041	1.33854	0.964747	1.02432	0.830231	1.13366	1.05684	1.78984	1.2551	1.84218	0.338744	0.297875	0.225657	1.0036
720	5057	Sample	5	28V3T000	JC38	38	3	T-30	-1	I	YA	YA_I	I_3	38_I_3	0.886612	1.01526	0.43089	1.29046	1.08043	0.724806	0.189904	0.270292	1.43928	0.920912	0.959344	0.874721	1.04817	1.02762	2.08132	1.17127	1.87273	0.402039	0.398143	0.338728	1.14118
721	5058	Sample	5	28V5T24h	JC38	38	5	T24h	24	M	YA	YA_M	M_24	38_M_24	0.943178	1.14162	0.429018	1.82703	1.18297	1.27758	0.205446	0.184699	1.33113	1.08811	1.19383	1.04864	1.27607	1.32041	2.43043	1.72713	1.89977	0.610182	0.559998	0.544036	1.25221
722	5059	Sample	5	25V4T180	CM37	37	4	T180	3	Y	YA	YA_Y	Y_03	37_Y_03	0.644406	0.480937	1.51278	2.74887	0.572007	1.357	0.396227	0.628176	1.50558	0.556152	0.394772	0.557592	0.765703	0.658788	1.6928	1.88816	1.36106	0.343632	0.284051	0.298998	0.645994
723	5060	Sample	5	24V5T000	AP35	35	5	T000	0	Y	YA	YA_Y	Y_0	35_Y_0	0.893438	1.0005	1.65438	1.6596	1.2221	1.09459	0.346994	0.138267	1.27016	1.12698	1.30325	1.01562	1.34197	1.36792	2.55212	2.64849	1.50426	0.514604	0.51201	0.494142	1.36819
726	5061	Sample	5	26V4T090	EP32	32	4	T090	1.5	M	YA	YA_M	M_01.5	32_M_01.5	0.555563	0.684944	0.777683	0.904616	0.894482	0.667445	0.59369	0.578207	1.10037	0.959728	1.12915	1.1073	1.07205	1.03407	0.811472	0.754585	1.06595	0.377628	0.343012	0.34175	0.912234
727	5062	Sample	5	27V5T300	FM26	26	5	T300	5	M	OA	OA_M	M_05	26_M_05	1.00912	1.00588	1.39379	1.82235	1.10861	1.06523	0.542412	2.54649	2.0501	1.07094	1.05751	1.17583	1.13486	1.11909	1.27824	0.774928	1.30725	0.296284	0.285602	0.261399	1.20525
728	5063	Sample	5	25V1T000	CM37	37	1	T-30	-1	I	YA	YA_I	I_1	37_I_1	0.677002	0.692752	0.784557	1.1017	0.918892	1.68845	0.281194	0.515984	1.41946	0.967527	0.890138	1.08891	1.15188	1.0101	1.36665	0.574917	1.11747	0.366881	0.405009	0.289207	1.14629
729	5064	Sample	5	26V5T240	EP32	32	5	T240	4	Y	YA	YA_Y	Y_04	32_Y_04	0.575795	0.558741	0.630054	1.1704	0.640248	0.724366	0.429855	0.367156	1.30429	0.736146	0.704871	0.785462	0.921881	0.875488	1.63845	0.64769	1.08216	0.387329	0.415007	0.333114	0.86379
730	5065	Sample	5	28V5T030	JC38	38	5	T030	0.5	M	YA	YA_M	M_0.5	38_M_0.5	1.02494	1.16667	1.3599	1.0908	1.42389	1.11338	0.355727	0.311465	1.42058	1.5112	1.91969	1.56303	1.652	1.85246	2.65902	1.40604	1.6438	0.594894	0.63389	0.587091	1.53989
731	5066	Sample	5	28V4T300	JC38	38	4	T300	5	Y	YA	YA_Y	Y_05	38_Y_05	0.741502	0.694982	1.43553	1.20377	0.869514	0.557403	0.184633	0.101576	1.03212	0.900664	1.04181	0.908669	0.993301	1.07373	2.95982	2.17179	1.98339	0.533728	0.494724	0.352677	1.08209
732	5067	Sample	5	26V5T060	EP32	32	5	T060	1	Y	YA	YA_Y	Y_01	32_Y_01	0.732836	0.7158	1.46801	1.15873	1.05663	0.982818	0.209323	0.117286	1.33519	1.08905	1.17659	1.00368	1.08759	0.950576	2.03107	2.62365	1.83833	0.301931	0.374234	0.344849	1.05309
733	5068	Sample	5	25V5T120	CM37	37	5	T120	2	M	YA	YA_M	M_02	37_M_02	0.758077	0.726109	1.59013	1.39369	0.861027	1.34483	0.858403	1.01678	1.4128	0.941742	1.00606	1.04928	0.995449	0.944747	1.60998	1.57336	1.23792	0.382258	0.343099	0.303554	1.05103
734	5069	Sample	5	27V5T090	FM26	26	5	T090	1.5	M	OA	OA_M	M_01.5	26_M_01.5	1.22352	1.21893	0.993565	1.89336	1.0618	1.14668	0.460655	2.34522	1.29188	1.22884	1.4735	1.25945	1.37074	1.46041	2.76731	1.58884	1.57685	0.303422	0.293141	0.254906	1.36839
735	5070	Sample	5	28V2T000	JC38	38	2	T-30	-1	I	YA	YA_I	I_2	38_I_2	0.586387	0.567557	0.28912	1.75221	0.868251	0.790045	0.247821	0.389511	1.22824	0.819406	0.67729	0.795001	0.835275	0.864845	2.3539	1.49202	1.84636	0.434039	0.425931	0.324513	0.953106
737	5071	Sample	5	24V4T015	AP35	35	4	T015	0.25	M	YA	YA_M	M_0.25	35_M_0.25	0.948431	0.88332	1.31282	1.32006	1.07369	1.04243	0.510326	0.122084	1.79551	1.11363	0.954507	1.12115	1.26476	1.23127	2.51505	1.37245	1.84916	0.470345	0.402848	0.377886	1.28681
738	5072	Sample	5	24V4T24h	AP35	35	4	T24h	24	M	YA	YA_M	M_24	35_M_24	0.856904	0.819983	0.568638	2.11626	1.22531	1.08285	0.397403	0.0923623	1.28166	1.09904	1.20773	1.11513	1.06497	1.16107	3.2808	1.30984	1.92383	0.437771	0.456705	0.403885	1.30871
739	5073	Sample	5	26V4T060	EP32	32	4	T060	1	M	YA	YA_M	M_01	32_M_01	0.931137	1.05312	1.01852	1.79731	1.311	0.793967	0.211185	0.0899282	1.09734	1.57197	2.04093	1.3279	1.60552	1.66214	3.26153	1.38802	1.99199	0.589403	0.679003	0.647295	1.4098
740	5074	Sample	5	27V4T240	FM26	26	4	T240	4	Y	OA	OA_Y	Y_04	26_Y_04	1.68947	1.27173	1.83764	2.26973	1.10165	1.24897	0.460233	2.79616	1.27895	1.13151	1.16431	1.16516	1.25289	1.12678	2.16502	1.73448	1.45238	0.260442	0.248664	0.235039	1.30005
741	5075	Sample	5	24V4T300	AP35	35	4	T300	5	M	YA	YA_M	M_05	35_M_05	0.925266	0.930818	1.58875	1.57319	1.16958	0.70696	0.255099	0.228133	1.34334	1.32617	1.47	1.1547	1.35705	1.26301	2.18597	2.46708	1.84695	0.411042	0.441375	0.387185	1.13942
742	5076	Sample	5	25V5T000	CM37	37	5	T000	0	M	YA	YA_M	M_0	37_M_0	0.662116	0.6515	0.337005	2.56442	1.02822	2.22005	0.607718	0.358479	1.30118	0.939202	0.814074	0.905478	1.02982	0.970854	1.34181	2.13522	2.27543	0.379285	0.488044	0.427989	1.02723
743	5077	Sample	5	25V5T24h	CM37	37	5	T24h	24	M	YA	YA_M	M_24	37_M_24	0.76074	0.878431	0.296755	1.84662	1.24806	1.56933	0.318276	0.151591	1.23737	1.15421	1.21137	1.11359	1.14753	1.18477	0.921357	1.95427	2.13723	0.642311	0.582617	0.537059	1.1774
744	5078	Sample	5	28V5T015	JC38	38	5	T015	0.25	M	YA	YA_M	M_0.25	38_M_0.25	0.77213	0.896967	0.442167	1.62125	1.30967	0.858334	0.137766	0.0542516	1.30044	1.14855	1.34788	1.0742	0.854602	1.05287	0.804017	1.87147	1.78208	0.351193	0.404101	0.414853	1.16676
745	5079	Sample	5	27V5T000	FM26	26	5	T000	0	M	OA	OA_M	M_0	26_M_0	0.949414	0.906338	0.335142	0.917039	1.18588	1.17167	0.267172	0.840168	1.42516	0.873321	0.885791	0.94344	0.841384	0.921171	0.871231	1.59181	1.27403	0.31359	0.314224	0.296673	1.02191
746	5080	Sample	5	27V5T180	FM26	26	5	T180	3	M	OA	OA_M	M_03	26_M_03	1.07288	1.04209	1.30944	1.06617	1.12846	1.30656	1.1519	0.992705	1.10883	1.05669	1.11747	1.0401	1.08002	1.01298	0.752556	1.07956	0.980252	1.69349	1.40101	1.37989	1.0501
748	5081	Sample	5	25V5T090	CM37	37	5	T090	1.5	M	YA	YA_M	M_01.5	37_M_01.5	1.18956	1.23326	1.44843	0.871989	1.11802	1.48927	0.730737	0.768518	1.15799	1.21584	1.45613	1.16323	1.3988	1.51585	1.62913	1.28524	1.522	0.40691	0.471872	0.399122	1.1833
749	5082	Sample	5	25V3T000	CM37	37	3	T-30	-1	I	YA	YA_I	I_3	37_I_3	0.984151	0.896323	0.243744	0.762264	1.07216	1.19125	0.299221	0.153886	1.19409	1.0794	1.18476	1.00258	1.13106	1.10395	1.41651	1.17732	1.91122	0.386954	0.406761	0.379918	1.03437
750	5083	Sample	5	28V1T000	JC38	38	1	T-30	-1	I	YA	YA_I	I_1	38_I_1	1.1356	1.21682	0.816801	1.34215	1.30768	1.0586	0.413647	0.134668	1.15452	1.37224	1.58562	1.40941	1.53289	1.46937	1.03136	1.08095	2.4273	0.594011	0.581724	0.618658	1.30262
751	5085	Sample	5	24V5T015	AP35	35	5	T015	0.25	Y	YA	YA_Y	Y_0.25	35_Y_0.25	2.42468	2.35355	1.94067	2.18171	1.44589	1.66031	0.598547	0.339151	1.15818	1.88091	2.70213	1.35514	1.76811	1.98635	0.910746	1.00366	1.41298	0.649207	0.753615	0.762117	1.64537
752	5086	Sample	5	27V4T180	FM26	26	4	T180	3	Y	OA	OA_Y	Y_03	26_Y_03	1.92962	1.55539	1.34627	2.17548	1.27556	1.28105	0.495672	3.1217	1.42743	1.45946	1.67344	1.31091	1.41622	1.36594	1.41294	1.13311	1.10143	0.331589	0.363115	0.309494	1.61087
753	5087	Sample	5	27V5T240	FM26	26	5	T240	4	M	OA	OA_M	M_04	26_M_04	1.79629	1.14129	1.87201	1.30466	1.08167	1.15236	0.534118	2.53821	1.13934	1.10738	1.12181	1.13897	1.30587	1.17969	1.60351	1.27975	1.18139	0.18468	0.249595	0.205796	1.38364
754	5088	Sample	5	25V4T060	CM37	37	4	T060	1	Y	YA	YA_Y	Y_01	37_Y_01	1.52878	1.3867	1.57115	2.27204	1.2185	1.25779	0.286528	0.474746	1.28395	1.57513	1.81226	1.18675	1.75307	1.54321	2.29824	1.69573	2.11046	0.436867	0.472888	0.42108	1.27551
755	5089	Sample	5	27V1T000	FM26	26	1	T-30	-1	I	OA	OA_I	I_1	26_I_1	1.55701	1.09738	0.537646	1.71193	1.04922	1.47702	0.304611	1.71763	0.971575	1.04439	1.12447	1.00018	1.17074	1.02733	1.79239	1.49618	2.23868	0.404958	0.427564	0.41351	1.19845
756	5090	Sample	5	24V1T000	AP35	35	1	T-30	-1	I	YA	YA_I	I_1	35_I_1	1.35571	1.15735	0.640618	1.16884	1.3132	0.80211	0.480898	0.171628	1.46284	1.13728	1.19234	1.14977	1.2121	1.15075	1.44252	1.60609	2.43394	0.540053	0.47776	0.468821	1.21715
759	5091	Sample	5	26V4T120	EP32	32	4	T120	2	M	YA	YA_M	M_02	32_M_02	0.822181	0.637337	0.866153	0.907983	0.779873	0.713774	0.498954	0.468889	0.832979	0.679682	0.545271	0.735105	0.732047	0.708496	1.1005	0.850162	1.04934	0.220846	0.254224	0.207972	0.797618
760	5092	Sample	5	27V4T300	FM26	26	4	T300	5	Y	OA	OA_Y	Y_05	26_Y_05	1.06749	0.860248	0.866256	1.18824	0.978666	0.884215	0.427411	2.35528	0.976781	0.84238	0.744923	0.98601	0.899617	0.897577	0.934494	0.811356	1.04868	0.221031	0.23081	0.181521	0.994847
761	5093	Sample	5	28V4T090	JC38	38	4	T090	1.5	Y	YA	YA_Y	Y_01.5	38_Y_01.5	1.4439	1.43151	1.26444	0.714666	1.36017	0.649708	0.206903	0.259696	1.16058	1.33442	1.67426	1.26061	1.26271	1.32078	1.32883	1.083	1.32532	0.456842	0.444606	0.421087	1.32996
762	5094	Sample	5	28V4T360	JC38	38	4	T360	6	Y	YA	YA_Y	Y_06	38_Y_06	1.20405	1.07667	0.923494	0.711128	1.04075	0.573677	0.157616	0.0711335	0.931929	1.00605	1.04585	1.09919	1.05729	1.05278	1.40808	1.05687	1.58468	0.30134	0.291803	0.220779	1.01429
763	5095	Sample	5	26V4T360	EP32	32	4	T360	6	M	YA	YA_M	M_06	32_M_06	1.04446	0.944446	0.64157	0.844963	1.0641	0.70384	0.230318	0.190807	0.985165	1.0256	0.931014	0.94403	0.987721	0.923992	0.964774	0.917913	1.48836	0.360966	0.293618	0.264214	0.955801
764	5096	Sample	5	26V5T015	EP32	32	5	T015	0.25	Y	YA	YA_Y	Y_0.25	32_Y_0.25	0.873646	0.929811	0.351964	1.60995	1.09286	1.07404	0.155473	0.0803948	1.24316	1.06202	1.09442	1.13289	1.20197	1.03699	0.918399	0.955538	1.59533	0.641056	0.554739	0.463376	0.963454
765	5097	Sample	5	25V5T060	CM37	37	5	T060	1	M	YA	YA_M	M_01	37_M_01	1.84993	1.92245	1.55517	1.42336	1.41434	1.52409	0.686972	0.56254	1.14861	1.41836	1.61651	1.39963	1.69768	1.88834	1.32352	1.23603	1.43242	0.487031	0.42497	0.397143	1.40075
766	5098	Sample	5	25V4T000	CM37	37	4	T000	0	Y	YA	YA_Y	Y_0	37_Y_0	0.790379	0.817174	0.323666	1.65536	0.853405	1.53055	0.360368	0.754618	0.966212	0.907316	0.91585	0.95239	1.02428	0.897786	1.01452	1.03768	1.04962	0.30798	0.362497	0.307884	0.764943
767	5099	Sample	5	27V4T360	FM26	26	4	T360	6	Y	OA	OA_Y	Y_06	26_Y_06	1.52713	1.28351	0.933348	2.3005	1.2093	1.04253	0.461535	2.35646	1.10591	1.17293	1.18824	1.31046	1.46334	1.28071	0.984875	1.29003	1.06739	0.277803	0.281472	0.255224	1.3064
768	5100	Sample	5	24V5T180	AP35	35	5	T180	3	Y	YA	YA_Y	Y_03	35_Y_03	1.23496	1.04624	1.48306	0.839049	1.37905	1.31523	0.320166	0.207897	1.61909	1.22865	1.22112	1.37528	1.42746	1.36769	1.25506	2.27022	1.4148	0.394156	0.377966	0.335646	1.31444
770	5101	Sample	5	26V5T090	EP32	32	5	T090	1.5	Y	YA	YA_Y	Y_01.5	32_Y_01.5	1.22315	1.10068	0.834876	0.978193	1.02983	1.23357	0.399834	0.407854	0.938544	1.07529	1.02165	1.10999	1.24436	1.10328	0.903782	1.04974	0.948096	0.306283	0.283098	0.289641	1.17502
771	5102	Sample	5	27V2T000	FM26	26	2	T-30	-1	I	OA	OA_I	I_2	26_I_2	1.06388	0.72894	0.289294	0.766475	1.03288	1.21642	0.368426	1.03367	1.09194	0.825533	0.666998	0.851437	0.975279	0.895804	1.18638	0.958821	1.06783	0.157225	0.125602	0.119838	0.947602
772	5103	Sample	5	26V5T000	EP32	32	5	T000	0	Y	YA	YA_Y	Y_0	32_Y_0	0.973694	0.968966	0.330591	1.08403	1.34129	1.48268	0.206477	0.225878	1.56596	1.17747	1.08303	1.23446	1.38761	1.21472	0.862293	0.873608	0.975445	0.42952	0.413492	0.396397	1.16128
773	5104	Sample	5	24V4T090	AP35	35	4	T090	1.5	M	YA	YA_M	M_01.5	35_M_01.5	1.14244	1.21443	1.44809	1.06773	1.24553	1.16149	0.630788	0.116206	1.16985	1.15123	1.15944	1.23767	1.33659	1.21768	0.726279	0.85248	0.720273	0.344762	0.330871	0.344687	1.21943
774	5105	Sample	5	26V4T030	EP32	32	4	T030	0.5	M	YA	YA_M	M_0.5	32_M_0.5	1.28649	1.24877	0.940088	1.2665	1.64226	1.29156	0.364779	0.148618	1.59896	1.61094	1.95375	1.48061	1.7909	1.77545	1.88358	1.5628	0.933737	0.380279	0.507793	0.492576	1.56451
775	5106	Sample	5	28V4T240	JC38	38	4	T240	4	Y	YA	YA_Y	Y_04	38_Y_04	1.01122	0.987896	1.31358	0.805188	1.02078	0.73143	0.42238	0.74826	1.16029	0.955759	0.900181	1.04676	1.14509	1.00395	1.79847	1.03876	0.819469	0.255512	0.254908	0.206071	1.01284
776	5107	Sample	5	27V4T000	FM26	26	4	T000	0	Y	OA	OA_Y	Y_0	26_Y_0	1.01315	0.950774	0.390226	0.878064	1.05885	1.33935	0.369777	2.53118	1.40341	0.966894	0.886692	1.1283	1.00807	1.00227	1.50112	1.0203	1.20266	0.281132	0.323001	0.304184	1.02685
777	5108	Sample	5	24V3T000	AP35	35	3	T-30	-1	I	YA	YA_I	I_3	35_I_3	0.985269	0.982441	0.802114	0.838131	1.15577	1.0714	0.591194	0.341008	1.4529	0.825497	0.744878	1.12671	0.986527	1.01464	1.23842	1.0893	1.68068	0.363477	0.406422	0.450989	1.0805
778	5109	Sample	5	28V5T180	JC38	38	5	T180	3	M	YA	YA_M	M_03	38_M_03	1.20067	1.06464	1.22563	1.32193	1.07401	0.891328	0.428092	0.609625	1.27017	0.906169	0.895935	1.0491	0.952485	0.977705	0.635692	0.691821	1.1602	0.262682	0.289486	0.295157	1.05784
779	5110	Sample	5	24V5T240	AP35	35	5	T240	4	Y	YA	YA_Y	Y_04	35_Y_04	1.20372	1.15564	1.17897	0.962948	1.33658	1.19881	0.312707	0.130276	1.74017	1.12974	0.908236	1.32426	1.25421	1.26688	1.28661	1.17053	1.45658	0.360189	0.370858	0.353964	1.16421
781	5111	Sample	5	25V5T015	CM37	37	5	T015	0.25	M	YA	YA_M	M_0.25	37_M_0.25	0.820117	0.743546	0.28318	0.907965	0.958869	1.81268	0.777774	0.614316	0.878356	0.8402	0.820156	0.997584	0.841351	1.00082	1.19897	0.948008	0.903861	0.32281	0.3181	0.31272	0.932316
782	5112	Sample	5	24V5T030	AP35	35	5	T030	0.5	Y	YA	YA_Y	Y_0.5	35_Y_0.5	1.16589	1.24695	0.858507	0.756375	1.13595	1.11848	0.286074	0.352067	1.24876	1.21359	1.30379	1.16693	1.38824	1.28722	1.65149	1.16333	1.18061	0.344742	0.389158	0.368919	1.18857
783	5113	Sample	5	26V4T300	EP32	32	4	T300	5	M	YA	YA_M	M_05	32_M_05	0.794566	0.837772	0.865344	0.733763	0.778719	0.612805	0.400608	0.706494	0.733144	0.815028	0.799065	0.922446	0.852282	0.862393	1.35834	0.807424	0.979758	0.239601	0.230924	0.215554	0.851522
784	5114	Sample	5	28V4T030	JC38	38	4	T030	0.5	Y	YA	YA_Y	Y_0.5	38_Y_0.5	2.32533	2.47289	1.21051	1.39336	1.71636	1.10753	0.195884	0.168622	1.13006	1.96386	2.56312	1.54279	1.92849	2.09285	2.68488	1.17605	1.80674	0.439625	0.457239	0.454505	1.74317
785	5115	Sample	5	28V5T090	JC38	38	5	T090	1.5	M	YA	YA_M	M_01.5	38_M_01.5	2.15454	2.21282	1.70791	1.49904	1.64072	1.4136	0.261268	0.22075	1.31181	1.71708	2.14607	1.56582	1.9935	1.96158	3.08114	1.31185	2.52383	0.286507	0.38796	0.354458	1.56546
786	5116	Sample	5	28V5T240	JC38	38	5	T240	4	M	YA	YA_M	M_04	38_M_04	1.19412	1.36848	1.07411	1.40349	1.26637	0.97932	0.365924	0.494641	1.09715	1.30662	1.4699	1.50686	1.44827	1.50843	2.3265	1.48852	2.3029	0.2482	0.338401	0.333905	1.34423
787	5117	Sample	5	26V5T300	EP32	32	5	T300	5	Y	YA	YA_Y	Y_05	32_Y_05	0.951607	0.931659	0.700506	1.14247	0.862279	0.735986	0.48209	0.481271	0.940713	1.00713	0.775413	1.10509	1.16538	1.06872	1.62871	1.47157	2.14024	0.292353	0.30357	0.280155	1.02547
788	5118	Sample	5	25V4T24h	CM37	37	4	T24h	24	Y	YA	YA_Y	Y_24	37_Y_24	1.50071	1.66238	0.376569	1.07948	1.57122	4.16854	0.434114	0.180133	1.00005	1.48192	1.56779	1.4935	1.69635	1.84109	1.5777	1.88041	2.75203	0.46436	0.56976	0.521226	1.61484
789	5119	Sample	5	26V5T030	EP32	32	5	T030	0.5	Y	YA	YA_Y	Y_0.5	32_Y_0.5	1.85044	2.07504	1.75715	1.00494	1.83593	1.487	0.483064	0.195202	1.29664	1.78592	2.52015	1.6112	2.06392	2.46085	1.7685	1.45199	2.21161	0.443328	0.482149	0.499493	1.83917
790	5120	Sample	5	24V4T240	AP35	35	4	T240	4	M	YA	YA_M	M_04	35_M_04	1.0515	1.41735	1.24621	0.97643	1.12366	1.01899	0.520982	0.120323	1.01999	1.2883	1.46151	1.44852	1.50405	1.51169	2.00094	1.11396	1.65741	0.271919	0.311892	0.319932	1.29861
792	5121	Sample	5	27V5T030	FM26	26	5	T030	0.5	M	OA	OA_M	M_0.5	26_M_0.5	1.99755	2.23363	0.60053	1.05841	1.3291	1.35321	0.522038	2.71861	1.26319	1.40291	1.68693	1.55747	1.55344	1.75058	1.5705	1.05516	1.76062	0.27004	0.344576	0.301405	1.5634
793	5122	Sample	5	25V4T015	CM37	37	4	T015	0.25	Y	YA	YA_Y	Y_0.25	37_Y_0.25	0.971019	0.918404	0.308964	1.12225	0.769247	1.77682	0.344229	1.10673	0.873447	0.919076	1.0545	1.04183	1.15723	0.993243	1.23899	0.76122	1.32254	0.209798	0.305524	0.238168	0.931656
794	5123	Sample	5	28V4T015	JC38	38	4	T015	0.25	Y	YA	YA_Y	Y_0.25	38_Y_0.25	1.47853	1.47168	0.332989	1.06028	1.11445	0.740898	0.312326	1.08385	0.906166	1.22559	1.56005	1.15564	1.51476	1.53039	1.82254	0.815366	1.28069	0.214044	0.293782	0.276237	1.3192
795	5124	Sample	5	25V2T000	CM37	37	2	T-30	-1	I	YA	YA_I	I_2	37_I_2	0.826773	0.738009	0.947374	1.42006	0.810111	1.77027	0.248321	0.780714	0.744876	0.829707	0.829277	1.00156	1.05876	0.981919	1.82539	1.01607	1.17967	0.325288	0.405385	0.441084	0.976979
796	5125	Sample	5	28V5T120	JC38	38	5	T120	2	M	YA	YA_M	M_02	38_M_02	1.58312	1.4244	0.980881	2.62959	1.24154	0.85496	0.357177	0.621453	0.987392	1.3942	1.83719	1.37878	1.59144	1.75226	1.53452	1.40279	1.04933	0.244338	0.297595	0.313844	1.42897
800	5200	Sample	5	25V4T360	CM37	37	4	T360	6	Y	YA	YA_Y	Y_06	37_Y_06	NA	NA	NA	NA	NA	NA	NA	NA	NA	NA	NA	NA	NA	NA	NA	NA	NA	NA	NA	NA	NA
